# Supplementary material for: Genetic Characterization by SSR Markers of a Comprehensive Wine Grape Collection Conserved at Rancho de la Merced (Andalusia, Spain)
Source: Plants (Basel). 2022 Apr 16;11(8):1088. doi: 10.3390/plants11081088 (PMC9028831; doi:10.3390/plants11081088)
Supplement: Supplementary file 1 [file plants-11-01088-s001.zip]

Archive with 6 entries (6 files):
- Supplementary Material 1.xlsx
- Supplementary Material 2.pptx
- Supplementary Material 3.xlsx
- Supplementary Material 4.pptx
- Supplementary Material 5.pptx
- Supplementary Material 6.pptx
