# Supplementary material for: Genetic Characterization by SSR Markers of a Comprehensive Wine Grape Collection Conserved at Rancho de la Merced (Andalusia, Spain)
Source: Plants (Basel). 2022 Apr 16;11(8):1088. doi: 10.3390/plants11081088 (PMC9028831; doi:10.3390/plants11081088)
Supplement: Supplementary file 1 [file plants-11-01088-s001.zip › Supplementary Material 1.xlsx]

## Sheet: unique genotypes
	variety prime name	VIVC variety number	variety prime name correspondance	genotype code	allele lenght measured by GenomeLabTM GeXP Genetic Analysis System (Beckman Coulter) and coded values according to GrapeGen06. SSR multiplex are inferred from colours (until isv2 the first set multiplex, from vvs2 the second one)																																												information from VIVC
					md7		md7 (n+)		md32		md32 (n+)		zag62		zag62 (n+)		zag79		zag79 (n+)		eva2		isv2		vvs2		vvs2 (n+)		md5		md5 (n+)		md27		md27 (n+)		md25		md25 (n+)		md28		md28 (n+)		isv4		isv3		berry colour*
genotypes with verified SSR profiles	Abondant	24	VIVC	1	246	248	N+16	N+18	251	271	N+17	N+37	192	192	N+20	N+20	242	248	N+8	N+14	150	158	161	165	142	150	N+20	N+28	226	238	N+6	N+18	179	185	N+6	N+12	249	255	N+14	N+20	218	248	N+2	N+32	170	188	133	139	Blanc
	Abouriou	34	VIVC	2	246	246	N+16	N+16	239	271	N+5	N+37	192	202	N+20	N+30	248	256	N+14	N+22	166	172	151	151	132	150	N+10	N+28	234	234	N+14	N+14	179	183	N+6	N+10	241	249	N+6	N+14	234	244	N+18	N+28	170	170	139	145	Noir
	Abrusco	32	VIVC	3	232	262	N+2	N+32	239	251	N+5	N+17	192	202	N+20	N+30	242	248	N+8	N+14	150	162	157	159	134	150	N+12	N+28	224	226	N+4	N+6	183	187	N+10	N+14	255	255	N+20	N+20	234	258	N+18	N+42	178	178	133	139	Noir
	Afus Ali	122	VIVC	4	238	248	N+8	N+18	257	271	N+23	N+37	184	186	N+12	N+14	240	248	N+6	N+14	150	158	143	169	132	134	N+10	N+12	224	230	N+4	N+10	183	183	N+10	N+10	249	255	N+14	N+20	234	258	N+18	N+42	178	192	139	139	Blanc
	Agostenga	107	VIVC	5	232	246	N+2	N+16	251	271	N+17	N+37	192	194	N+20	N+22	236	248	N+2	N+14	150	158	141	151	132	154	N+10	N+32	226	236	N+6	N+16	183	187	N+10	N+14	239	249	N+4	N+14	234	244	N+18	N+28	170	170	133	133	Blanc
	Agua Santa	123	VIVC	6	242	252	N+12	N+22	251	251	N+17	N+17	186	198	N+14	N+26	248	248	N+14	N+14	164	164	141	169	144	144	N+22	N+22	236	236	N+16	N+16	177	187	N+4	N+14	241	241	N+6	N+6	234	248	N+18	N+32	178	178	145	145	Noir
	Ahmeur bou Ahmeur	140	VIVC	7	238	248	N+8	N+18	251	255	N+17	N+21	190	202	N+18	N+30	244	254	N+10	N+20	150	150	165	169	134	146	N+12	N+24	230	236	N+10	N+16	181	192	N+8	N+19	255	267	N+20	N+32	248	254	N+32	N+38	180	194	133	139	Rouge
	Airén	157	VIVC	8	242	252	N+12	N+22	251	271	N+17	N+37	186	198	N+14	N+26	244	256	N+10	N+22	158	176	161	169	142	144	N+20	N+22	224	232	N+4	N+12	179	192	N+6	N+19	255	255	N+20	N+20	234	244	N+18	N+28	170	178	133	139	Blanc
	Alarije	213	VIVC	9	238	238	N+8	N+8	255	271	N+21	N+37	184	186	N+12	N+14	248	254	N+14	N+20	164	178	141	169	142	144	N+20	N+22	234	234	N+14	N+14	183	192	N+10	N+19	241	255	N+6	N+20	234	258	N+18	N+42	178	188	133	139	Blanc
	Albalonga	226	VIVC	10	242	246	N+12	N+16	251	271	N+17	N+37	186	192	N+14	N+20	240	240	N+6	N+6	158	168	143	161	142	150	N+20	N+28	224	224	N+4	N+4	179	179	N+6	N+6	249	255	N+14	N+20	228	234	N+12	N+18	170	198	133	139	Blanc
	Albana Bianca	224	VIVC	11	246	248	N+16	N+18	249	271	N+15	N+37	192	198	N+20	N+26	248	248	N+14	N+14	158	176	165	169	132	142	N+10	N+20	224	230	N+4	N+10	177	187	N+4	N+14	241	255	N+6	N+20	234	236	N+18	N+20	170	188	133	139	Blanc
	Albillo de Granada	248	VIVC	12	238	242	N+8	N+12	251	271	N+17	N+37	184	186	N+12	N+14	244	248	N+10	N+14	164	172	151	165	142	156	N+20	N+34	234	234	N+14	N+14	177	179	N+4	N+6	249	255	N+14	N+20	258	258	N+42	N+42	178	192	133	141	Blanc
	Albillo Forastero	24859	VIVC	13	238	256	N+8	N+26	257	271	N+23	N+37	186	192	N+14	N+20	248	254	N+14	N+20	164	176	137	161	132	144	N+10	N+22	220	226	N+0	N+6	187	192	N+14	N+19	241	241	N+6	N+6	234	248	N+18	N+32	178	188	133	139	Blanc
	Albillo Mayor	12581	VIVC	14	238	252	N+8	N+22	251	271	N+17	N+37	184	198	N+12	N+26	248	254	N+14	N+20	158	172	143	169	142	144	N+20	N+22	230	234	N+10	N+14	181	192	N+8	N+19	241	255	N+6	N+20	234	258	N+18	N+42	170	178	133	139	Blanc
	Albillo Monte Lentiscal	24777	VIVC	15	238	246	N+8	N+16	271	271	N+37	N+37	184	186	N+12	N+14	244	244	N+10	N+10	164	164	137	141	144	150	N+22	N+28	234	238	N+14	N+18	179	181	N+6	N+8	241	249	N+6	N+14	236	258	N+20	N+42	178	178	133	139	Blanc
	Albillo Real	247	VIVC	16	232	238	N+2	N+8	251	271	N+17	N+37	194	194	N+22	N+22	236	248	N+2	N+14	150	164	141	169	134	154	N+12	N+32	226	226	N+6	N+6	183	187	N+10	N+14	239	239	N+4	N+4	234	244	N+18	N+28	170	188	133	145	Blanc
	Alcañón	255	VIVC	17	238	238	N+8	N+8	239	271	N+5	N+37	184	186	N+12	N+14	248	254	N+14	N+20	164	164	165	169	132	144	N+10	N+22	232	236	N+12	N+16	179	192	N+6	N+19	241	255	N+6	N+20	234	244	N+18	N+28	178	188	139	145	Blanc
	Aledo	262	VIVC	18	238	242	N+8	N+12	271	271	N+37	N+37	186	190	N+14	N+18	240	248	N+6	N+14	150	150	165	165	132	142	N+10	N+20	230	238	N+10	N+18	179	187	N+6	N+14	239	255	N+4	N+20	244	248	N+28	N+32	188	192	133	139	Blanc
	Alfrocheiro	277	VIVC	19	252	256	N+22	N+26	251	271	N+17	N+37	186	198	N+14	N+26	248	248	N+14	N+14	158	176	141	161	142	150	N+20	N+28	224	236	N+4	N+16	177	187	N+4	N+14	249	255	N+14	N+20	236	248	N+20	N+32	170	198	133	145	Noir
	Alicante Henri Bouschet	304	VIVC	20	238	242	N+8	N+12	249	271	N+15	N+37	186	186	N+14	N+14	240	254	N+6	N+20	164	170	151	165	132	144	N+10	N+22	224	236	N+4	N+16	179	192	N+6	N+19	241	241	N+6	N+6	244	260	N+28	N+44	188	188	135	139	Noir
	Alionza	318	VIVC	21	238	252	N+8	N+22	249	251	N+15	N+17	192	198	N+20	N+26	242	248	N+8	N+14	162	176	141	161	132	142	N+10	N+20	230	230	N+10	N+10	177	181	N+4	N+8	241	255	N+6	N+20	248	258	N+32	N+42	170	188	133	133	Blanc
	Alvarelhão	1650	VIVC	22	238	238	N+8	N+8	239	255	N+5	N+21	186	192	N+14	N+20	248	256	N+14	N+22	172	178	151	165	132	150	N+10	N+28	220	224	N+0	N+4	183	187	N+10	N+14	239	249	N+4	N+14	234	258	N+18	N+42	178	188	133	145	Noir
	Alvarinho	15689	VIVC	23	238	238	N+8	N+8	239	271	N+5	N+37	184	202	N+12	N+30	244	248	N+10	N+14	158	164	151	165	134	150	N+12	N+28	220	230	N+0	N+10	187	187	N+14	N+14	239	255	N+4	N+20	234	236	N+18	N+20	178	178	133	145	Blanc
	Alvina	16384	VIVC	24	248	252	N+18	N+22	249	251	N+15	N+17	184	186	N+12	N+14	248	256	N+14	N+22	138	158	141	143	132	144	N+10	N+22	232	236	N+12	N+16	183	192	N+10	N+19	239	239	N+4	N+4	244	244	N+28	N+28	194	194	133	139	Noir
	Amaral	818	VIVC	25	238	262	N+8	N+32	239	239	N+5	N+5	192	194	N+20	N+22	242	244	N+8	N+10	162	184	141	141	134	142	N+12	N+20	224	230	N+4	N+10	179	187	N+6	N+14	255	259	N+20	N+24	236	268	N+20	N+52	178	196	131	133	Noir
	Amostrinha	7451	VIVC	26	242	256	N+12	N+26	255	271	N+21	N+37	186	186	N+14	N+14	244	248	N+10	N+14	164	164	141	169	142	144	N+20	N+22	232	236	N+12	N+16	179	187	N+6	N+14	241	255	N+6	N+20	248	248	N+32	N+32	178	198	139	145	Blanc
	Ancellotta	447	VIVC	27	238	262	N+8	N+32	239	271	N+5	N+37	192	192	N+20	N+20	242	244	N+8	N+10	158	162	151	165	132	154	N+10	N+32	230	230	N+10	N+10	183	187	N+10	N+14	241	255	N+6	N+20	234	244	N+18	N+28	170	178	133	141	Noir
	Angelo Pirovano	476	VIVC	28	246	246	N+16	N+16	239	271	N+5	N+37	190	202	N+18	N+30	236	248	N+2	N+14	158	162	141	165	134	142	N+12	N+20	230	234	N+10	N+14	183	183	N+10	N+10	255	255	N+20	N+20	218	244	N+2	N+28	178	188	139	139	Noir
	Ansonica	492	VIVC	29	238	246	N+8	N+16	251	257	N+17	N+23	186	200	N+14	N+28	244	248	N+10	N+14	150	172	161	169	134	142	N+12	N+20	224	238	N+4	N+18	177	181	N+4	N+8	241	255	N+6	N+20	228	258	N+12	N+42	170	192	145	145	Blanc
	Aramon Noir	544	VIVC	30	238	242	N+8	N+12	249	249	N+15	N+15	186	194	N+14	N+22	240	254	N+6	N+20	158	170	143	165	132	142	N+10	N+20	232	232	N+12	N+12	179	192	N+6	N+19	241	255	N+6	N+20	228	260	N+12	N+44	188	198	135	139	Noir
	Arbane	554	VIVC	31	238	256	N+8	N+26	251	255	N+17	N+21	186	192	N+14	N+20	236	256	N+2	N+22	164	168	151	165	132	142	N+10	N+20	224	236	N+4	N+16	183	183	N+10	N+10	241	255	N+6	N+20	236	254	N+20	N+38	170	188	133	139	Blanc
	Argamusa	585	VIVC	32	238	238	N+8	N+8	251	271	N+17	N+37	186	194	N+14	N+22	244	254	N+10	N+20	164	176	165	169	132	136	N+10	N+14	224	232	N+4	N+12	179	192	N+6	N+19	241	241	N+6	N+6	258	258	N+42	N+42	192	192	133	139	Blanc
	Arinto	602	VIVC	33	242	250	N+12	N+20	239	251	N+5	N+17	184	186	N+12	N+14	244	248	N+10	N+14	168	172	137	151	142	150	N+20	N+28	224	236	N+4	N+16	179	183	N+6	N+10	249	255	N+14	N+20	236	258	N+20	N+42	170	178	133	139	Blanc
	Arinto dos Acores	25519	VIVC	34	238	256	N+8	N+26	239	255	N+5	N+21	186	192	N+14	N+20	248	248	N+14	N+14	164	172	141	161	144	150	N+22	N+28	220	224	N+0	N+4	177	187	N+4	N+14	241	249	N+6	N+14	234	246	N+18	N+30	188	188	133	139	Blanc
	Arvine Petite	664	VIVC	35	256	262	N+26	N+32	239	249	N+5	N+15	192	192	N+20	N+20	236	248	N+2	N+14	158	166	151	161	132	150	N+10	N+28	236	236	N+16	N+16	183	187	N+10	N+14	241	249	N+6	N+14	236	244	N+20	N+28	178	198	133	139	Blanc
	Aspiran Noir	697	VIVC	36	246	248	N+16	N+18	239	261	N+5	N+27	202	202	N+30	N+30	248	256	N+14	N+22	158	158	151	151	132	132	N+10	N+10	224	224	N+4	N+4	177	179	N+4	N+6	241	249	N+6	N+14	228	258	N+12	N+42	178	188	133	139	Noir
	Aubun	761	VIVC	37	252	256	N+22	N+26	239	261	N+5	N+27	192	198	N+20	N+26	248	248	N+14	N+14	158	158	141	143	132	132	N+10	N+10	230	234	N+10	N+14	177	192	N+4	N+19	241	249	N+6	N+14	244	258	N+28	N+42	170	184	133	139	Noir
	Augusta Luise	774	VIVC	38	242	246	N+12	N+16	239	271	N+5	N+37	186	192	N+14	N+20	246	252	N+12	N+18	178	178	151	165	134	136	N+12	N+14	226	234	N+6	N+14	177	192	N+4	N+19	239	255	N+4	N+20	234	244	N+18	N+28	192	198	141	145	Blanc
	Autumn Black	14166	VIVC	39	232	248	N+2	N+18	249	271	N+15	N+37	184	202	N+12	N+30	248	254	N+14	N+20	150	158	143	151	132	150	N+10	N+28	232	238	N+12	N+18	181	192	N+8	N+19	249	255	N+14	N+20	244	244	N+28	N+28	188	188	139	139	Noir
	Auxerrois	792	VIVC	40	238	242	N+8	N+12	249	271	N+15	N+37	186	194	N+14	N+22	240	242	N+6	N+8	158	162	151	165	132	150	N+10	N+28	232	236	N+12	N+16	179	187	N+6	N+14	239	249	N+4	N+14	228	236	N+12	N+20	170	198	139	145	Blanc
	Azal Branco	815	VIVC	41	238	246	N+8	N+16	239	251	N+5	N+17	192	202	N+20	N+30	244	248	N+10	N+14	170	172	151	151	150	156	N+28	N+34	224	230	N+4	N+10	179	183	N+6	N+10	239	263	N+4	N+28	228	258	N+12	N+42	178	192	133	139	Blanc
	Bacchus Weiß	851	VIVC	42	242	246	N+12	N+16	251	271	N+17	N+37	186	192	N+14	N+20	242	242	N+8	N+8	138	158	151	161	150	150	N+28	N+28	224	226	N+4	N+6	179	187	N+6	N+14	249	255	N+14	N+20	228	244	N+12	N+28	170	198	133	133	Blanc
	Baco Noir	870	VIVC	43	238	264	N+8	N+34	271	271	N+37	N+37	194	198	N+22	N+26	240	252	N+6	N+18	152	158	133	143	132	144	N+10	N+22	232	264	N+12	N+44	179	205	N+6	N+32	239	239	N+4	N+4	244	258	N+28	N+42	198	198	139	139	Noir
	Baga	885	VIVC	44	238	238	N+8	N+8	251	259	N+17	N+25	186	202	N+14	N+30	244	248	N+10	N+14	176	176	141	169	142	154	N+20	N+32	230	238	N+10	N+18	177	187	N+4	N+14	255	255	N+20	N+20	236	236	N+20	N+20	198	198	145	145	Noir
	Barbera Nera	974	VIVC	45	248	252	N+18	N+22	251	271	N+17	N+37	190	198	N+18	N+26	240	258	N+6	N+24	158	172	143	151	132	134	N+10	N+12	224	224	N+4	N+4	183	187	N+10	N+14	239	255	N+4	N+20	234	260	N+18	N+44	170	178	133	133	Noir
	Barca	17359	VIVC	46	238	238	N+8	N+8	251	271	N+17	N+37	186	186	N+14	N+14	242	254	N+8	N+20	162	164	151	151	142	150	N+20	N+28	224	230	N+4	N+10	181	187	N+8	N+14	249	255	N+14	N+20	254	268	N+38	N+52	170	192	133	133	Noir
	Batoca	1037	VIVC	47	246	250	N+16	N+20	251	271	N+17	N+37	184	202	N+12	N+30	244	248	N+10	N+14	172	176	151	165	142	150	N+20	N+28	224	224	N+4	N+4	181	183	N+8	N+10	255	263	N+20	N+28	248	258	N+32	N+42	170	192	139	145	Blanc
	Beauty Seedless	1065	VIVC	48	246	252	N+16	N+22	249	271	N+15	N+37	186	202	N+14	N+30	244	252	N+10	N+18	158	158	143	161	132	150	N+10	N+28	232	234	N+12	N+14	179	179	N+6	N+6	239	255	N+4	N+20	218	234	N+2	N+18	170	192	139	145	Noir
	Beba	22710	VIVC	49	242	248	N+12	N+18	255	271	N+21	N+37	186	202	N+14	N+30	240	244	N+6	N+10	150	164	165	169	134	142	N+12	N+20	234	238	N+14	N+18	179	187	N+6	N+14	255	255	N+20	N+20	244	258	N+28	N+42	178	192	133	139	Blanc
	Bellone	1114	VIVC	50	238	246	N+8	N+16	251	257	N+17	N+23	186	202	N+14	N+30	248	256	N+14	N+22	168	176	143	169	134	144	N+12	N+22	226	230	N+6	N+10	177	177	N+4	N+4	239	241	N+4	N+6	234	260	N+18	N+44	188	188	139	145	Blanc
	Benedicto Falso de Aragón	23871	VIVC	51	238	238	N+8	N+8	249	255	N+15	N+21	194	194	N+22	N+22	244	248	N+10	N+14	176	176	143	165	136	144	N+14	N+22	224	234	N+4	N+14	181	183	N+8	N+10	241	255	N+6	N+20	236	258	N+20	N+42	188	192	133	139	Noir
	Béquignol Noir	1147	VIVC	52	238	256	N+8	N+26	239	271	N+5	N+37	186	192	N+14	N+20	242	244	N+8	N+10	166	168	141	151	138	150	N+16	N+28	234	236	N+14	N+16	173	187	N+0	N+14	239	249	N+4	N+14	236	244	N+20	N+28	170	170	133	139	Noir
	Berbecel	1148	VIVC	53	238	248	N+8	N+18	251	257	N+17	N+23	186	192	N+14	N+20	240	248	N+6	N+14	150	158	143	165	142	142	N+20	N+20	236	244	N+16	N+24	185	187	N+12	N+14	249	255	N+14	N+20	248	260	N+32	N+44	188	194	133	139	Blanc
	Bermejuela	24424	VIVC	54	238	242	N+8	N+12	251	271	N+17	N+37	186	186	N+14	N+14	244	244	N+10	N+10	164	172	161	169	132	144	N+10	N+22	230	234	N+10	N+14	177	183	N+4	N+10	239	241	N+4	N+6	236	264	N+20	N+48	170	178	139	145	Blanc
	Berués de Huarte	1281	VIVC	55	242	252	N+12	N+22	255	271	N+21	N+37	186	198	N+14	N+26	248	248	N+14	N+14	158	176	161	165	132	150	N+10	N+28	224	230	N+4	N+10	177	187	N+4	N+14	239	249	N+4	N+14	234	248	N+18	N+32	170	178	133	145	Noir
	Bianco d'Alessano	1330	VIVC	56	238	252	N+8	N+22	257	271	N+23	N+37	186	198	N+14	N+26	240	256	N+6	N+22	150	176	143	165	142	144	N+20	N+22	230	230	N+10	N+10	179	183	N+6	N+10	241	255	N+6	N+20	236	246	N+20	N+30	170	184	133	133	Blanc
	Bical	1568	VIVC	57	238	262	N+8	N+32	251	271	N+17	N+37	186	192	N+14	N+20	248	248	N+14	N+14	164	176	141	161	132	144	N+10	N+22	224	238	N+4	N+18	179	183	N+6	N+10	239	241	N+4	N+6	234	258	N+18	N+42	178	198	139	145	Blanc
	Bicane	1341	VIVC	58	242	248	N+12	N+18	239	251	N+5	N+17	186	202	N+14	N+30	252	254	N+18	N+20	150	164	165	165	132	136	N+10	N+14	224	236	N+4	N+16	177	192	N+4	N+19	239	255	N+4	N+20	234	248	N+18	N+32	188	192	133	133	Blanc
	Black Monukka	17452	VIVC	59	252	252	N+22	N+22	249	255	N+15	N+21	186	186	N+14	N+14	244	256	N+10	N+22	138	150	141	143	140	150	N+18	N+28	232	238	N+12	N+18	179	192	N+6	N+19	249	255	N+14	N+20	218	244	N+2	N+28	178	192	133	139	Noir
	Black Rose	1407	VIVC	60	248	252	N+18	N+22	255	271	N+21	N+37	184	186	N+12	N+14	254	254	N+20	N+20	150	158	143	165	134	150	N+12	N+28	236	238	N+16	N+18	183	192	N+10	N+19	249	255	N+14	N+20	244	244	N+28	N+28	188	192	133	139	Noir
	Blanc d'Ambre	1421	VIVC	61	238	246	N+8	N+16	239	255	N+5	N+21	192	202	N+20	N+30	246	246	N+12	N+12	150	162	141	165	132	132	N+10	N+10	226	238	N+6	N+18	187	192	N+14	N+19	241	255	N+6	N+20	218	236	N+2	N+20	178	196	133	133	Blanc
	Blanc Dame	1420	VIVC	62	242	248	N+12	N+18	239	271	N+5	N+37	186	202	N+14	N+30	240	248	N+6	N+14	138	158	159	165	132	150	N+10	N+28	230	238	N+10	N+18	177	187	N+4	N+14	239	249	N+4	N+14	246	258	N+30	N+42	170	198	133	139	Blanc
	Blanca Gordal*		IFAPA	63	238	238	N+8	N+8	261	271	N+27	N+37	186	194	N+14	N+22	234	244	N+0	N+10	164	170	143	169	132	144	N+10	N+22	232	236	N+12	N+16	179	183	N+6	N+10	241	241	N+6	N+6	234	258	N+18	N+42	178	194	139	145	Blanc
	Blanquiliña	1452	VIVC	64	238	242	N+8	N+12	255	271	N+21	N+37	186	202	N+14	N+30	242	256	N+8	N+22	164	168	137	151	132	150	N+10	N+28	230	230	N+10	N+10	179	187	N+6	N+14	241	249	N+6	N+14	236	254	N+20	N+38	170	188	131	145	Blanc
	Blatina	1454	VIVC	65	238	246	N+8	N+16	261	263	N+27	N+29	186	202	N+14	N+30	242	256	N+8	N+22	164	164	141	165	142	150	N+20	N+28	224	224	N+4	N+4	179	187	N+6	N+14	239	263	N+4	N+28	244	258	N+28	N+42	178	198	133	139	Noir
	Blaufränkisch	1459	VIVC	66	238	248	N+8	N+18	249	271	N+15	N+37	192	202	N+20	N+30	234	248	N+0	N+14	138	158	165	169	142	142	N+20	N+20	224	238	N+4	N+18	177	192	N+4	N+19	249	255	N+14	N+20	246	246	N+30	N+30	178	198	135	139	Noir
	Bobal	1493	VIVC	67	238	242	N+8	N+12	249	271	N+15	N+37	186	186	N+14	N+14	240	244	N+6	N+10	150	172	143	165	144	146	N+22	N+24	226	232	N+6	N+12	179	187	N+6	N+14	241	267	N+6	N+32	234	260	N+18	N+44	178	188	139	145	Noir
	Bombino Bianco	1533	VIVC	68	248	252	N+18	N+22	257	271	N+23	N+37	188	198	N+16	N+26	248	256	N+14	N+22	150	176	165	169	144	150	N+22	N+28	226	230	N+6	N+10	179	192	N+6	N+19	241	263	N+6	N+28	244	248	N+28	N+32	188	192	139	145	Blanc
	Borraçal	1564	VIVC	69	238	238	N+8	N+8	239	251	N+5	N+17	192	192	N+20	N+20	244	244	N+10	N+10	164	184	141	159	132	134	N+10	N+12	230	236	N+10	N+16	179	183	N+6	N+10	239	259	N+4	N+24	236	258	N+20	N+42	178	196	131	133	Noir
	Bouchalès	1596	VIVC	70	248	252	N+18	N+22	239	251	N+5	N+17	186	198	N+14	N+26	248	248	N+14	N+14	168	176	141	141	132	132	N+10	N+10	224	238	N+4	N+18	177	187	N+4	N+14	239	241	N+4	N+6	234	248	N+18	N+32	178	192	133	145	Noir
	Bourboulenc	1612	VIVC	71	238	238	N+8	N+8	255	255	N+21	N+21	184	194	N+12	N+22	242	248	N+8	N+14	158	164	137	165	132	132	N+10	N+10	224	224	N+4	N+4	183	187	N+10	N+14	241	249	N+6	N+14	234	258	N+18	N+42	178	188	133	145	Blanc
	Bouvier	1625	VIVC	72	232	242	N+2	N+12	271	271	N+37	N+37	192	194	N+20	N+22	236	248	N+2	N+14	158	158	143	151	132	150	N+10	N+28	226	226	N+6	N+6	183	192	N+10	N+19	249	249	N+14	N+14	218	268	N+2	N+52	170	188	133	139	Blanc
	Branco Escola	9290	VIVC	73	242	250	N+12	N+20	239	251	N+5	N+17	184	186	N+12	N+14	248	248	N+14	N+14	158	172	137	165	142	150	N+20	N+28	224	230	N+4	N+10	177	183	N+4	N+10	249	255	N+14	N+20	234	258	N+18	N+42	170	170	133	139	Blanc
	Brun Argenté	1706	VIVC	74	242	248	N+12	N+18	239	249	N+5	N+15	186	198	N+14	N+26	244	252	N+10	N+18	164	164	165	169	132	142	N+10	N+20	224	224	N+4	N+4	177	179	N+4	N+6	239	267	N+4	N+32	248	268	N+32	N+52	188	188	133	139	Noir
	Brun Fourca	1707	VIVC	75	242	248	N+12	N+18	239	239	N+5	N+5	186	202	N+14	N+30	252	254	N+18	N+20	158	162	151	155	132	132	N+10	N+10	224	236	N+4	N+16	177	192	N+4	N+19	239	241	N+4	N+6	236	258	N+20	N+42	188	192	133	139	Noir
	Budai Zöld	881	VIVC	76	248	248	N+18	N+18	271	271	N+37	N+37	198	202	N+26	N+30	246	246	N+12	N+12	158	176	151	165	142	152	N+20	N+30	224	224	N+4	N+4	187	192	N+14	N+19	241	255	N+6	N+20	234	248	N+18	N+32	178	198	139	145	Blanc
	Bukettrebe	1611	VIVC	77	242	246	N+12	N+16	271	271	N+37	N+37	186	190	N+14	N+18	246	256	N+12	N+22	158	178	165	165	134	150	N+12	N+28	224	236	N+4	N+16	179	192	N+6	N+19	249	255	N+14	N+20	228	236	N+12	N+20	178	194	133	139	Blanc
	Cabernet Franc	1927	VIVC	78	238	262	N+8	N+32	239	257	N+5	N+23	192	202	N+20	N+30	244	256	N+10	N+22	162	176	151	165	138	146	N+16	N+24	224	238	N+4	N+18	179	187	N+6	N+14	239	255	N+4	N+20	228	236	N+12	N+20	188	192	139	139	Noir
	Cabernet Sauvignon	1929	VIVC	79	238	238	N+8	N+8	239	239	N+5	N+5	186	192	N+14	N+20	244	244	N+10	N+10	168	176	141	165	138	150	N+16	N+28	230	238	N+10	N+18	173	187	N+0	N+14	239	249	N+4	N+14	234	236	N+18	N+20	170	192	133	139	Noir
	Cadrete	1961	TEVD	80	238	248	N+8	N+18	261	271	N+27	N+37	186	202	N+14	N+30	248	254	N+14	N+20	164	172	169	169	142	150	N+20	N+28	220	232	N+0	N+12	177	192	N+4	N+19	255	263	N+20	N+28	258	258	N+42	N+42	178	192	133	139	Noir
	Caiño Blanco	371	VIVC	81	238	262	N+8	N+32	239	239	N+5	N+5	194	202	N+22	N+30	244	248	N+10	N+14	162	164	141	151	142	150	N+20	N+28	220	224	N+0	N+4	179	187	N+6	N+14	255	255	N+20	N+20	234	236	N+18	N+20	170	178	133	133	Blanc
	Calabrese	1986	VIVC	82	238	248	N+8	N+18	251	251	N+17	N+17	184	200	N+12	N+28	248	248	N+14	N+14	164	164	137	169	142	150	N+20	N+28	224	238	N+4	N+18	177	179	N+4	N+6	241	255	N+6	N+20	236	244	N+20	N+28	198	198	133	145	Noir
	Calitor Noir	2000	VIVC	83	238	248	N+8	N+18	239	255	N+5	N+21	184	202	N+12	N+30	248	248	N+14	N+14	164	168	151	165	132	132	N+10	N+10	224	236	N+4	N+16	177	183	N+4	N+10	239	241	N+4	N+6	236	236	N+20	N+20	178	192	133	139	Noir
	Callet	2001	VIVC	84	238	248	N+8	N+18	239	239	N+5	N+5	186	194	N+14	N+22	240	244	N+6	N+10	138	150	143	165	132	142	N+10	N+20	234	238	N+14	N+18	179	187	N+6	N+14	241	255	N+6	N+20	236	258	N+20	N+42	178	178	139	145	Noir
	Camaraou Noir	2017	VIVC	85	238	242	N+8	N+12	239	239	N+5	N+5	186	186	N+14	N+14	242	244	N+8	N+10	158	166	141	151	138	150	N+16	N+28	234	236	N+14	N+16	173	187	N+0	N+14	239	249	N+4	N+14	234	244	N+18	N+28	170	170	139	141	Noir
	Camarate Tinto	2018	VIVC	86	242	252	N+12	N+22	251	271	N+17	N+37	186	198	N+14	N+26	244	248	N+10	N+14	158	164	141	143	144	150	N+22	N+28	234	236	N+14	N+16	179	187	N+6	N+14	241	249	N+6	N+14	236	236	N+20	N+20	170	178	145	145	Noir
	Canaiolo Nero	2037	VIVC	87	232	238	N+2	N+8	251	271	N+17	N+37	186	202	N+14	N+30	248	256	N+14	N+22	150	158	157	169	132	134	N+10	N+12	226	238	N+6	N+18	183	187	N+10	N+14	241	255	N+6	N+20	258	260	N+42	N+44	170	178	139	145	Noir
	Canari Noir	2043	VIVC	88	238	252	N+8	N+22	251	271	N+17	N+37	186	198	N+14	N+26	242	248	N+8	N+14	158	176	161	165	142	150	N+20	N+28	230	236	N+10	N+16	177	187	N+4	N+14	249	255	N+14	N+20	248	258	N+32	N+42	170	198	133	145	Noir
	Cañarroyo	2061	VIVC	89	238	238	N+8	N+8	251	271	N+17	N+37	184	186	N+12	N+14	248	254	N+14	N+20	138	172	141	141	144	156	N+22	N+34	234	238	N+14	N+18	181	192	N+8	N+19	241	249	N+6	N+14	234	258	N+18	N+42	170	178	139	145	Blanc
	Cañocazo*		IFAPA	90	242	248	N+12	N+18	255	271	N+21	N+37	186	192	N+14	N+20	248	254	N+14	N+20	164	176	163	169	142	144	N+20	N+22	226	238	N+6	N+18	183	192	N+10	N+19	241	255	N+6	N+20	248	258	N+32	N+42	178	178	139	145	Blanc
	Cardinal	2091	VIVC	91	248	248	N+18	N+18	251	271	N+17	N+37	184	184	N+12	N+12	252	252	N+18	N+18	158	176	143	165	134	134	N+12	N+12	224	234	N+4	N+14	177	183	N+4	N+10	255	255	N+20	N+20	244	268	N+28	N+52	178	194	139	139	Noir
	Carignan Noir	2098	VIVC	92	238	238	N+8	N+8	249	251	N+15	N+17	184	186	N+12	N+14	248	256	N+14	N+22	172	176	165	169	142	144	N+20	N+22	224	226	N+4	N+6	179	183	N+6	N+10	241	255	N+6	N+20	248	256	N+32	N+42	170	178	133	139	Noir
	Carrasquín	2123	VIVC	93	238	256	N+8	N+26	239	255	N+5	N+21	186	192	N+14	N+20	248	248	N+14	N+14	168	176	161	165	142	150	N+20	N+28	224	236	N+4	N+16	177	187	N+4	N+14	249	255	N+14	N+20	236	248	N+20	N+32	170	198	145	145	Noir
	Castelão	2324	VIVC	94	242	256	N+12	N+26	251	251	N+17	N+17	186	186	N+14	N+14	244	248	N+10	N+14	158	164	161	169	142	144	N+20	N+22	234	236	N+14	N+16	177	179	N+4	N+6	241	255	N+6	N+20	236	248	N+20	N+32	178	198	145	145	Noir
	Castellana Blanca	26280	VIVC	95	238	238	N+8	N+8	251	255	N+17	N+21	184	184	N+12	N+12	248	248	N+14	N+14	172	178	141	169	142	156	N+20	N+34	224	234	N+4	N+14	181	183	N+8	N+10	249	255	N+14	N+20	258	258	N+42	N+42	170	170	133	145	Blanc
	Cataratto Bianco Comune	2341	VIVC	96	238	248	N+8	N+18	249	251	N+15	N+17	198	200	N+26	N+28	248	248	N+14	N+14	150	176	165	169	142	150	N+20	N+28	224	224	N+4	N+4	177	177	N+4	N+4	255	255	N+20	N+20	228	236	N+12	N+20	178	192	139	145	Blanc
	Catawba	2346	VIVC	97	240	256	N+10	N+26	271	271	N+37	N+37	192	200	N+20	N+28	244	244	N+10	N+10	148	158	133	141	124	132	N+2	N+10	230	234	N+10	N+14	183	183	N+10	N+10	241	241	N+6	N+6	230	244	N+14	N+28	178	178	123	139	Rouge
	Cayetana Blanca	5648	VIVC	98	242	248	N+12	N+18	251	255	N+17	N+21	186	202	N+14	N+30	244	244	N+10	N+10	164	166	143	169	136	144	N+14	N+22	232	234	N+12	N+14	179	179	N+6	N+6	241	255	N+6	N+20	234	248	N+18	N+32	178	192	139	145	Blanc
	Centennial Seedless	2380	VIVC	99	238	238	N+8	N+8	263	271	N+29	N+37	186	186	N+14	N+14	244	252	N+10	N+18	138	158	143	169	134	134	N+12	N+12	234	236	N+14	N+16	177	192	N+4	N+19	239	255	N+4	N+20	218	236	N+2	N+20	188	194	139	139	Blanc
	Cerceal Branco	2389	VIVC	100	248	256	N+18	N+26	251	271	N+17	N+37	186	202	N+14	N+30	244	248	N+10	N+14	164	176	143	169	142	156	N+20	N+34	224	234	N+4	N+14	177	179	N+4	N+6	239	241	N+4	N+6	236	248	N+20	N+32	178	198	139	145	Blanc
	Cereza	2390	VIVC	101	248	250	N+18	N+20	257	271	N+23	N+37	192	202	N+20	N+30	240	252	N+6	N+18	158	166	143	165	134	148	N+12	N+26	226	230	N+6	N+10	177	187	N+4	N+14	239	249	N+4	N+14	244	244	N+28	N+28	192	196	139	145	Noir
	Cesanese Comune	2398	VIVC	102	238	246	N+8	N+16	257	271	N+23	N+37	192	192	N+20	N+20	240	256	N+6	N+22	150	150	143	165	132	150	N+10	N+28	230	234	N+10	N+14	183	192	N+10	N+19	241	263	N+6	N+28	228	248	N+12	N+32	178	188	133	139	Noir
	Cesanese d'Affile	2399	VIVC	103	248	256	N+18	N+26	239	261	N+5	N+27	194	198	N+22	N+26	242	248	N+8	N+14	158	176	143	161	132	150	N+10	N+28	224	234	N+4	N+14	181	187	N+8	N+14	241	263	N+6	N+28	234	244	N+18	N+28	188	192	139	151	Noir
	Chambourcin	2436	VIVC	104	238	250	N+8	N+20	239	249	N+5	N+15	186	192	N+14	N+20	256	258	N+22	N+24	158	192	133	143	132	144	N+10	N+22	236	242	N+16	N+22	183	187	N+10	N+14	241	255	N+6	N+20	252	258	N+36	N+42	188	198	139	139	Noir
	Chardonnay Blanc	2455	VIVC	105	238	242	N+8	N+12	239	271	N+5	N+37	186	194	N+14	N+22	240	242	N+6	N+8	158	158	143	151	136	142	N+14	N+20	232	236	N+12	N+16	179	187	N+6	N+14	239	255	N+4	N+20	218	228	N+2	N+12	178	198	139	145	Blanc
	Chasan	2470	VIVC	106	238	238	N+8	N+8	239	255	N+5	N+21	192	192	N+20	N+20	236	248	N+2	N+14	162	164	137	151	144	150	N+22	N+28	226	236	N+6	N+16	183	183	N+10	N+10	241	249	N+6	N+14	218	248	N+2	N+32	170	178	139	145	Blanc
	Chasselas Blanc	2473	VIVC	107	238	246	N+8	N+16	239	239	N+5	N+5	192	202	N+20	N+30	248	256	N+14	N+22	158	162	141	165	132	142	N+10	N+20	226	234	N+6	N+14	183	187	N+10	N+14	241	255	N+6	N+20	218	268	N+2	N+52	170	178	133	139	Blanc
	Chatyrbak	2505	VIVC	108	248	248	N+18	N+18	249	255	N+15	N+21	192	198	N+20	N+26	240	248	N+6	N+14	138	150	143	165	136	144	N+14	N+22	234	236	N+14	N+16	183	185	N+10	N+12	241	255	N+6	N+20	258	258	N+42	N+42	178	194	133	139	Blanc
	Chenin Blanc	2527	VIVC	109	238	256	N+8	N+26	255	271	N+21	N+37	186	192	N+14	N+20	244	248	N+10	N+14	158	166	141	161	132	150	N+10	N+28	226	230	N+6	N+10	173	187	N+0	N+14	241	249	N+6	N+14	234	248	N+18	N+32	170	178	133	145	Blanc
	Churrín de Janeo	2638	VIVC	110	250	250	N+20	N+20	255	271	N+21	N+37	192	192	N+20	N+20	258	258	N+24	N+24	150	168	133	133	132	132	N+10	N+10	234	248	N+14	N+28	183	183	N+10	N+10	239	241	N+4	N+6	244	252	N+28	N+36	186	188	139	139	Noir
	Ciliegiolo	2660	VIVC	111	246	262	N+16	N+32	251	251	N+17	N+17	192	202	N+20	N+30	242	256	N+8	N+22	158	158	141	143	132	132	N+10	N+10	224	234	N+4	N+14	177	181	N+4	N+8	241	241	N+6	N+6	234	246	N+18	N+30	178	178	133	139	Noir
	Cinsaut	2672	VIVC	112	242	246	N+12	N+16	255	261	N+21	N+27	186	202	N+14	N+30	252	256	N+18	N+22	158	158	151	165	132	132	N+10	N+10	224	224	N+4	N+4	177	179	N+4	N+6	239	249	N+4	N+14	228	234	N+12	N+18	178	188	133	139	Noir
	Clairette Blanche	2695	VIVC	113	238	248	N+8	N+18	255	261	N+21	N+27	184	202	N+12	N+30	248	248	N+14	N+14	158	158	141	165	136	150	N+14	N+28	224	230	N+4	N+10	177	189	N+4	N+16	241	263	N+6	N+28	228	258	N+12	N+42	178	192	133	139	Blanc
	Clairette Mazel	2698	VIVC	114	238	246	N+8	N+16	239	263	N+5	N+29	186	202	N+14	N+30	248	256	N+14	N+22	150	162	141	141	132	142	N+10	N+20	234	244	N+14	N+24	179	183	N+6	N+10	241	249	N+6	N+14	218	236	N+2	N+20	178	178	133	139	Blanc
	Coarna Alba	2724	VIVC	115	238	238	N+8	N+8	263	271	N+29	N+37	186	186	N+14	N+14	248	256	N+14	N+22	150	172	141	165	132	142	N+10	N+20	236	244	N+16	N+24	177	179	N+4	N+6	239	249	N+4	N+14	234	236	N+18	N+20	178	194	133	133	Blanc
	Coarna Neagra	2726	VIVC	116	246	248	N+16	N+18	255	273	N+21	N+39	186	198	N+14	N+26	244	248	N+10	N+14	152	176	141	167	136	142	N+14	N+20	234	234	N+14	N+14	177	183	N+4	N+10	241	249	N+6	N+14	244	244	N+28	N+28	170	194	133	133	Noir
	Cococciola	2735	CRA-VIT	117	242	248	N+12	N+18	271	271	N+37	N+37	186	188	N+14	N+16	248	248	N+14	N+14	150	168	157	165	132	144	N+10	N+22	226	238	N+6	N+18	183	192	N+10	N+19	239	241	N+4	N+6	244	248	N+28	N+32	188	192	133	139	Blanc
	Coda di Volpe Bianca	24632	VIVC	118	246	246	N+16	N+16	257	271	N+23	N+37	192	202	N+20	N+30	248	256	N+14	N+22	150	176	141	165	132	144	N+10	N+22	224	234	N+4	N+14	179	192	N+6	N+19	241	241	N+6	N+6	248	258	N+32	N+42	178	188	135	139	Blanc
	Cojonata	2751	VIVC	119	238	242	N+8	N+12	251	271	N+17	N+37	186	190	N+14	N+18	244	254	N+10	N+20	150	164	143	169	144	146	N+22	N+24	230	234	N+10	N+14	179	192	N+6	N+19	241	267	N+6	N+32	248	248	N+32	N+32	178	180	139	145	Blanc
	Colombard	2771	VIVC	120	238	238	N+8	N+8	255	263	N+21	N+29	186	194	N+14	N+22	240	244	N+6	N+10	138	166	161	165	142	150	N+20	N+28	230	238	N+10	N+18	173	179	N+0	N+6	249	255	N+14	N+20	246	248	N+30	N+32	170	198	133	139	Blanc
	Coração de Galo	16954	VIVC	121	238	238	N+8	N+8	239	255	N+5	N+21	186	192	N+14	N+20	242	244	N+8	N+10	162	170	141	159	132	142	N+10	N+20	224	230	N+4	N+10	179	187	N+6	N+14	239	255	N+4	N+20	258	268	N+42	N+52	178	178	131	133	Noir
	Cornichon Blanc	16448	VIVC	122	246	248	N+16	N+18	257	261	N+23	N+27	194	202	N+22	N+30	248	248	N+14	N+14	150	166	141	167	144	148	N+22	N+26	234	244	N+14	N+24	177	179	N+4	N+6	239	249	N+4	N+14	254	258	N+38	N+42	194	196	139	145	Blanc
	Cornifesto	2846	VIVC	123	248	252	N+18	N+22	251	255	N+17	N+21	198	202	N+26	N+30	244	248	N+10	N+14	158	166	141	143	142	144	N+20	N+22	232	236	N+12	N+16	179	187	N+6	N+14	241	249	N+6	N+14	236	236	N+20	N+20	178	198	139	145	Noir
	Corvina Veronese	2863	VIVC	124	238	238	N+8	N+8	239	271	N+5	N+37	186	192	N+14	N+20	248	248	N+14	N+14	164	178	151	165	150	154	N+28	N+32	230	238	N+10	N+18	177	187	N+4	N+14	241	263	N+6	N+28	258	258	N+42	N+42	170	188	133	139	Noir
	Corvinone Veronese	2864	VIVC	125	232	238	N+2	N+8	239	249	N+5	N+15	186	202	N+14	N+30	248	248	N+14	N+14	158	178	151	165	134	150	N+12	N+28	230	238	N+10	N+18	177	183	N+4	N+10	255	263	N+20	N+28	234	258	N+18	N+42	170	188	139	141	Noir
	Côt	2889	VIVC	126	238	262	N+8	N+32	239	251	N+5	N+17	186	200	N+14	N+28	242	256	N+8	N+22	162	172	141	161	132	150	N+10	N+28	226	236	N+6	N+16	187	189	N+14	N+16	239	249	N+4	N+14	234	268	N+18	N+52	170	178	139	145	Noir
	Counoise	3210	VIVC	127	246	256	N+16	N+26	239	261	N+5	N+27	192	202	N+20	N+30	244	244	N+10	N+10	150	158	141	165	132	132	N+10	N+10	224	234	N+4	N+14	187	192	N+14	N+19	239	241	N+4	N+6	258	258	N+42	N+42	178	188	133	139	Noir
	Criolla 5	24193	VIVC	128	248	248	N+18	N+18	255	263	N+21	N+29	184	192	N+12	N+20	244	248	N+10	N+14	158	166	143	165	132	148	N+10	N+26	226	226	N+6	N+6	187	192	N+14	N+19	241	249	N+6	N+14	244	268	N+28	N+52	188	196	133	145	Noir
	Criolla Blanca	25787	VIVC	129	248	248	N+18	N+18	257	271	N+23	N+37	184	192	N+12	N+20	240	244	N+6	N+10	138	158	143	165	134	148	N+12	N+26	230	238	N+10	N+18	187	192	N+14	N+19	239	249	N+4	N+14	244	244	N+28	N+28	192	196	139	145	Blanc
	Criolla Grande Sanjuanina	3241	VIVC	130	248	248	N+18	N+18	257	263	N+23	N+29	184	192	N+12	N+20	244	248	N+10	N+14	138	158	141	165	132	148	N+10	N+26	226	238	N+6	N+18	183	192	N+10	N+19	241	249	N+6	N+14	234	244	N+18	N+28	188	196	133	145	Noir
	Cuatendrá	22846	VIVC	131	238	248	N+8	N+18	239	255	N+5	N+21	184	202	N+12	N+30	248	256	N+14	N+22	164	172	137	143	132	138	N+10	N+16	224	234	N+4	N+14	179	181	N+6	N+8	241	271	N+6	N+36	228	244	N+12	N+28	188	192	131	139	Noir
	Cuelga	3286	VIVC	132	238	238	N+8	N+8	255	261	N+21	N+27	184	186	N+12	N+14	248	258	N+14	N+24	176	176	141	165	142	156	N+20	N+34	224	226	N+4	N+6	179	183	N+6	N+10	249	255	N+14	N+20	246	258	N+30	N+42	170	192	133	133	Blanc
	Dabouki	3309	VIVC	133	246	248	N+16	N+18	249	271	N+15	N+37	186	202	N+14	N+30	244	244	N+10	N+10	158	160	169	175	134	150	N+12	N+28	232	234	N+12	N+14	177	181	N+4	N+8	241	245	N+6	N+10	258	258	N+42	N+42	178	188	133	139	Blanc
	De José Blanco	3474	VIVC	134	246	254	N+16	N+24	239	239	N+5	N+5	180	202	N+8	N+30	246	248	N+12	N+14	148	158	133	165	124	132	N+2	N+10	226	226	N+6	N+6	183	183	N+10	N+10	241	241	N+6	N+6	218	244	N+2	N+28	170	186	137	139	Blanc
	De Rey	3494	VIVC	135	246	248	N+16	N+18	271	271	N+37	N+37	186	192	N+14	N+20	240	246	N+6	N+12	164	172	137	169	132	142	N+10	N+20	224	232	N+4	N+12	177	179	N+4	N+6	239	255	N+4	N+20	244	246	N+28	N+30	178	188	139	145	Blanc
	Delight	3509	VIVC	136	238	248	N+8	N+18	249	271	N+15	N+37	184	186	N+12	N+14	244	252	N+10	N+18	138	158	143	161	134	144	N+12	N+22	232	234	N+12	N+14	177	179	N+4	N+6	239	255	N+4	N+20	244	244	N+28	N+28	178	192	139	139	Blanc
	Derechero de Muniesa	3525	VIVC	137	238	248	N+8	N+18	239	255	N+5	N+21	186	202	N+14	N+30	254	258	N+20	N+24	164	172	143	169	142	150	N+20	N+28	224	232	N+4	N+12	177	192	N+4	N+19	255	263	N+20	N+28	228	258	N+12	N+42	178	192	133	139	Noir
	Dimyat	5716	VIVC	138	238	248	N+8	N+18	249	263	N+15	N+29	186	202	N+14	N+30	234	256	N+0	N+22	150	158	143	165	142	142	N+20	N+20	238	244	N+18	N+24	177	179	N+4	N+6	249	255	N+14	N+20	234	246	N+18	N+30	194	198	133	139	Blanc
	Dobričić	3608	VIVC	139	246	248	N+16	N+18	251	263	N+17	N+29	188	202	N+16	N+30	234	256	N+0	N+22	138	164	141	143	144	150	N+22	N+28	226	226	N+6	N+6	177	177	N+4	N+4	239	241	N+4	N+6	248	258	N+32	N+42	188	198	131	139	Noir
	Dolcetto	3626	VIVC	140	246	254	N+16	N+24	261	271	N+27	N+37	202	202	N+30	N+30	246	248	N+12	N+14	162	166	141	143	138	142	N+16	N+20	232	244	N+12	N+24	177	192	N+4	N+19	239	255	N+4	N+20	228	234	N+12	N+18	178	188	133	145	Noir
	Domina	3632	VIVC	141	238	254	N+8	N+24	239	249	N+5	N+15	192	202	N+20	N+30	242	256	N+8	N+22	158	158	141	165	136	150	N+14	N+28	230	236	N+10	N+16	177	187	N+4	N+14	239	249	N+4	N+14	228	236	N+12	N+20	170	178	133	135	Noir
	Donzelinho Branco	3651	VIVC	142	242	262	N+12	N+32	251	271	N+17	N+37	186	192	N+14	N+20	248	248	N+14	N+14	168	172	151	161	138	150	N+16	N+28	230	236	N+10	N+16	187	187	N+14	N+14	249	271	N+14	N+36	228	258	N+12	N+42	170	192	133	145	Blanc
	Donzelinho Tinto	3653	VIVC	143	242	262	N+12	N+32	251	271	N+17	N+37	186	192	N+14	N+20	244	248	N+10	N+14	158	168	151	169	150	150	N+28	N+28	224	230	N+4	N+10	179	187	N+6	N+14	249	249	N+14	N+14	236	258	N+20	N+42	170	170	131	145	Noir
	Doradilla	3654	VIVC	144	238	242	N+8	N+12	251	251	N+17	N+17	186	186	N+14	N+14	234	244	N+0	N+10	166	166	143	143	142	144	N+20	N+22	234	236	N+14	N+16	179	183	N+6	N+10	241	255	N+6	N+20	234	248	N+18	N+32	178	188	135	139	Blanc
	Dugovrst	3712	VIVC	145	238	248	N+8	N+18	249	255	N+15	N+21	186	198	N+14	N+26	240	246	N+6	N+12	150	164	151	167	132	142	N+10	N+20	226	232	N+6	N+12	177	179	N+4	N+6	239	241	N+4	N+6	254	258	N+38	N+42	178	188	133	139	Blanc
	Durella	3737	VIVC	146	246	246	N+16	N+16	239	251	N+5	N+17	194	202	N+22	N+30	240	256	N+6	N+22	150	158	151	161	132	134	N+10	N+12	224	234	N+4	N+14	179	183	N+6	N+10	249	255	N+14	N+20	244	246	N+28	N+30	170	188	133	139	Blanc
	Durif	3738	VIVC	147	238	250	N+8	N+20	239	251	N+5	N+17	192	198	N+20	N+26	248	248	N+14	N+14	162	166	161	165	132	150	N+10	N+28	230	230	N+10	N+10	177	189	N+4	N+16	241	249	N+6	N+14	228	238	N+12	N+22	170	170	139	145	Noir
	Egiodola	3842	VIVC	148	238	246	N+8	N+16	239	271	N+5	N+37	186	202	N+14	N+30	242	256	N+8	N+22	158	172	141	151	132	150	N+10	N+28	234	236	N+14	N+16	179	187	N+6	N+14	241	249	N+6	N+14	244	248	N+28	N+32	170	170	133	139	Noir
	Emerald Riesling	3894	VIVC	149	242	246	N+12	N+16	239	249	N+5	N+15	186	194	N+14	N+22	240	254	N+6	N+20	164	178	137	141	134	144	N+12	N+22	224	234	N+4	N+14	183	192	N+10	N+19	241	255	N+6	N+20	244	258	N+28	N+42	170	188	135	145	Blanc
	Erbaluce Bianca	3925	VIVC	150	246	252	N+16	N+22	239	251	N+5	N+17	192	198	N+20	N+26	240	252	N+6	N+18	150	164	151	169	144	150	N+22	N+28	224	226	N+4	N+6	177	183	N+4	N+10	241	267	N+6	N+32	244	268	N+28	N+52	178	178	133	133	Blanc
	Escursac	4019	VIVC	151	238	238	N+8	N+8	255	271	N+21	N+37	186	194	N+14	N+22	244	248	N+10	N+14	138	164	137	161	142	144	N+20	N+22	224	238	N+4	N+18	177	179	N+4	N+6	241	241	N+6	N+6	244	258	N+28	N+42	178	198	133	145	Noir
	Esganoso	17680	VIVC	152	238	238	N+8	N+8	239	251	N+5	N+17	186	192	N+14	N+20	234	244	N+0	N+10	166	182	165	165	132	150	N+10	N+28	224	234	N+4	N+14	179	179	N+6	N+6	249	249	N+14	N+14	234	244	N+18	N+28	170	178	133	139	Blanc
	Espadeiro Tinto	24552	VIVC	153	246	262	N+16	N+32	239	251	N+5	N+17	194	202	N+22	N+30	248	248	N+14	N+14	168	172	151	159	132	150	N+10	N+28	220	224	N+0	N+4	181	187	N+8	N+14	241	263	N+6	N+28	234	258	N+18	N+42	188	192	133	139	Noir
	Esperó de Gall	3919	VIVC	154	242	248	N+12	N+18	239	271	N+5	N+37	186	202	N+14	N+30	244	258	N+10	N+24	158	164	143	169	132	144	N+10	N+22	224	232	N+4	N+12	177	179	N+4	N+6	241	241	N+6	N+6	258	258	N+42	N+42	178	192	139	145	Noir
	Exotic	4022	VIVC	155	238	248	N+8	N+18	255	271	N+21	N+37	184	190	N+12	N+18	248	254	N+14	N+20	150	176	165	165	134	134	N+12	N+12	236	236	N+16	N+16	183	192	N+10	N+19	255	255	N+20	N+20	244	254	N+28	N+38	180	194	139	139	Noir
	Ezeréves Magyarország Emléke	4025	VIVC	156	238	246	N+8	N+16	239	255	N+5	N+21	190	202	N+18	N+30	244	244	N+10	N+10	150	158	165	169	132	134	N+10	N+12	226	236	N+6	N+16	181	183	N+8	N+10	241	255	N+6	N+20	248	268	N+32	N+52	170	194	133	139	Blanc
	Falanghina Beneventana	24584	VIVC	157	246	248	N+16	N+18	251	271	N+17	N+37	186	192	N+14	N+20	256	256	N+22	N+22	168	172	143	159	134	154	N+12	N+32	224	226	N+4	N+6	177	179	N+4	N+6	249	255	N+14	N+20	234	258	N+18	N+42	170	178	133	139	Blanc
	Fernandella	4099	VIVC	158	232	248	N+2	N+18	249	261	N+15	N+27	202	202	N+30	N+30	244	246	N+10	N+12	138	178	151	151	132	144	N+10	N+22	226	226	N+6	N+6	177	179	N+4	N+6	239	241	N+4	N+6	244	258	N+28	N+42	178	188	135	139	Noir
	Fernão Pires	4100	VIVC	159	238	238	N+8	N+8	239	255	N+5	N+21	186	192	N+14	N+20	244	244	N+10	N+10	176	178	165	169	144	150	N+22	N+28	224	238	N+4	N+18	181	192	N+8	N+19	241	263	N+6	N+28	228	236	N+12	N+20	192	198	133	145	Blanc
	Ferral	4105	VIVC	160	232	242	N+2	N+12	261	271	N+27	N+37	186	202	N+14	N+30	244	254	N+10	N+20	164	166	143	169	134	144	N+12	N+22	232	236	N+12	N+16	179	192	N+6	N+19	241	255	N+6	N+20	258	260	N+42	N+44	178	192	133	139	Noir
	Flot Rouge	4164	VIVC	161	238	250	N+8	N+20	251	251	N+17	N+17	192	192	N+20	N+20	248	248	N+14	N+14	160	166	131	161	132	150	N+10	N+28	230	250	N+10	N+30	189	199	N+16	N+26	237	249	N+2	N+14	236	248	N+20	N+32	170	170	139	139	Noir
	Fogoneu	4169	VIVC	162	238	246	N+8	N+16	239	271	N+5	N+37	194	202	N+22	N+30	244	248	N+10	N+14	138	158	137	143	132	144	N+10	N+22	234	238	N+14	N+18	177	179	N+4	N+6	241	241	N+6	N+6	236	244	N+20	N+28	178	178	133	139	Noir
	Folgasão	4178	VIVC	163	242	246	N+12	N+16	239	271	N+5	N+37	192	202	N+20	N+30	242	248	N+8	N+14	164	168	161	169	132	150	N+10	N+28	230	238	N+10	N+18	183	187	N+10	N+14	241	249	N+6	N+14	236	258	N+20	N+42	170	188	145	145	Blanc
	Folha de Figueira	14142	VIVC	164	238	238	N+8	N+8	251	255	N+17	N+21	184	184	N+12	N+12	248	248	N+14	N+14	172	178	141	151	142	156	N+20	N+34	234	238	N+14	N+18	177	183	N+4	N+10	249	255	N+14	N+20	236	258	N+20	N+42	188	192	139	145	Blanc
	Folle Blanche	4183	VIVC	165	238	238	N+8	N+8	239	271	N+5	N+37	194	194	N+22	N+22	240	248	N+6	N+14	158	158	143	161	132	150	N+10	N+28	224	232	N+4	N+12	179	187	N+6	N+14	239	249	N+4	N+14	246	258	N+30	N+42	170	198	133	139	Blanc
	Fonte Cal	14141	VIVC	166	238	238	N+8	N+8	239	251	N+5	N+17	184	184	N+12	N+12	244	248	N+10	N+14	172	178	151	169	132	150	N+10	N+28	224	232	N+4	N+12	181	183	N+8	N+10	241	263	N+6	N+28	234	258	N+18	N+42	188	192	133	139	Blanc
	Forcallat Blanca	6988	VIVC	167	232	238	N+2	N+8	261	271	N+27	N+37	186	202	N+14	N+30	254	254	N+20	N+20	158	172	141	151	136	142	N+14	N+20	232	232	N+12	N+12	181	192	N+8	N+19	255	255	N+20	N+20	244	248	N+28	N+32	188	192	133	139	Blanc
	Forcallat Tinta	4192	VIVC	168	238	242	N+8	N+12	239	255	N+5	N+21	186	186	N+14	N+14	244	258	N+10	N+24	158	176	143	169	132	144	N+10	N+22	220	232	N+0	N+12	177	179	N+4	N+6	241	255	N+6	N+20	228	258	N+12	N+42	178	192	133	139	Noir
	Fortana Nera	4201	VIVC	169	246	252	N+16	N+22	249	271	N+15	N+37	190	202	N+18	N+30	242	256	N+8	N+22	158	158	165	169	134	150	N+12	N+28	224	230	N+4	N+10	179	189	N+6	N+16	239	255	N+4	N+20	234	234	N+18	N+18	170	178	133	145	Noir
	Freisa	4256	VIVC	170	246	248	N+16	N+18	239	271	N+5	N+37	192	198	N+20	N+26	248	248	N+14	N+14	150	178	151	161	132	154	N+10	N+32	224	230	N+4	N+10	183	187	N+10	N+14	239	241	N+4	N+6	244	268	N+28	N+52	188	198	135	139	Noir
	Friulano	12543	VIVC	171	238	256	N+8	N+26	239	255	N+5	N+21	186	192	N+14	N+20	248	248	N+14	N+14	164	166	141	151	132	150	N+10	N+28	226	236	N+6	N+16	183	192	N+10	N+19	241	249	N+6	N+14	234	248	N+18	N+32	170	178	133	139	Blanc
	Frühroter Veltliner	16157	VIVC	172	246	252	N+16	N+22	263	271	N+29	N+37	190	202	N+18	N+30	248	248	N+14	N+14	150	158	151	165	132	150	N+10	N+28	230	238	N+10	N+18	187	192	N+14	N+19	241	249	N+6	N+14	236	268	N+20	N+52	170	188	133	139	Rose
	Fumât	4289	TEVD	173	242	248	N+12	N+18	255	261	N+21	N+27	186	186	N+14	N+14	254	258	N+20	N+24	158	164	143	169	132	144	N+10	N+22	224	232	N+4	N+12	177	192	N+4	N+19	241	241	N+6	N+6	258	258	N+42	N+42	178	192	139	145	Rouge
	Gabriela	26654	VIVC	174	248	248	N+18	N+18	255	271	N+21	N+37	192	202	N+20	N+30	234	244	N+0	N+10	164	166	137	143	142	144	N+20	N+22	234	238	N+14	N+18	179	183	N+6	N+10	241	255	N+6	N+20	244	244	N+28	N+28	178	188	133	139	Blanc
	Gallurazeni di Damasco	13404	VIVC	175	246	250	N+16	N+20	271	271	N+37	N+37	186	202	N+14	N+30	248	254	N+14	N+20	138	158	143	143	132	134	N+10	N+12	236	236	N+16	N+16	192	192	N+19	N+19	239	241	N+4	N+6	258	258	N+42	N+42	170	178	133	139	Blanc
	Gamay Noir	4377	VIVC	176	238	248	N+8	N+18	239	271	N+5	N+37	192	202	N+20	N+30	240	242	N+6	N+8	158	158	151	165	132	136	N+10	N+14	232	236	N+12	N+16	179	187	N+6	N+14	239	239	N+4	N+4	218	246	N+2	N+30	170	198	139	145	Noir
	Ganson	4392	VIVC	177	238	242	N+8	N+12	239	239	N+5	N+5	186	194	N+14	N+22	254	256	N+20	N+22	138	158	137	143	136	150	N+14	N+28	224	236	N+4	N+16	189	192	N+16	N+19	249	255	N+14	N+20	244	246	N+28	N+30	170	192	135	145	Noir
	Garganega	4419	VIVC	178	248	252	N+18	N+22	249	257	N+15	N+23	198	198	N+26	N+26	248	248	N+14	N+14	176	178	141	165	132	142	N+10	N+20	224	230	N+4	N+10	177	192	N+4	N+19	241	255	N+6	N+20	236	248	N+20	N+32	178	188	133	139	Blanc
	Garnacha Tinta	4461	VIVC	179	238	242	N+8	N+12	239	249	N+5	N+15	186	186	N+14	N+14	254	254	N+20	N+20	138	164	137	151	136	144	N+14	N+22	224	238	N+4	N+18	192	192	N+19	N+19	241	255	N+6	N+20	244	244	N+28	N+28	188	192	135	145	Noir
	Garonnet	4467	VIVC	180	242	250	N+12	N+20	255	271	N+21	N+37	186	192	N+14	N+20	246	258	N+12	N+24	182	192	133	165	132	144	N+10	N+22	224	232	N+4	N+12	185	187	N+12	N+14	241	241	N+6	N+6	228	258	N+12	N+42	178	198	139	139	Noir
	Garrido Fino	4470	VIVC	181	238	248	N+8	N+18	261	271	N+27	N+37	192	194	N+20	N+22	254	256	N+20	N+22	158	164	169	169	132	132	N+10	N+10	226	234	N+6	N+14	179	192	N+6	N+19	241	241	N+6	N+6	244	258	N+28	N+42	192	194	139	145	Blanc
	Garrido Macho	4471	VIVC	182	248	248	N+18	N+18	255	271	N+21	N+37	192	202	N+20	N+30	244	256	N+10	N+22	158	166	161	169	132	144	N+10	N+22	234	234	N+14	N+14	179	192	N+6	N+19	241	241	N+6	N+6	234	244	N+18	N+28	178	192	139	145	Blanc
	Garro	7326	VIVC	183	238	238	N+8	N+8	239	271	N+5	N+37	184	186	N+12	N+14	254	256	N+20	N+22	158	164	169	169	142	150	N+20	N+28	224	230	N+4	N+10	181	192	N+8	N+19	255	263	N+20	N+28	244	258	N+28	N+42	178	192	139	145	Noir
	Geilweilerhof GA-48-12	4551	FEM	184	nd	nd	nd	nd	239	271	N+5	N+37	192	192	N+20	N+20	242	258	N+8	N+24	138	150	133	161	142	150	N+20	N+28	226	230	N+6	N+10	179	187	N+6	N+14	249	255	N+14	N+20	228	236	N+12	N+20	198	198	133	139	Blanc
	Geilweilerhof GA-52 42	4561	FEM	185	236	246	N+6	N+16	239	271	N+5	N+37	178	192	N+6	N+20	242	252	N+8	N+18	150	158	133	161	142	150	N+20	N+28	226	234	N+6	N+14	179	179	N+6	N+6	249	255	N+14	N+20	228	236	N+12	N+20	188	198	139	139	Blanc
	Girò Nero	4811	VIVC	186	246	248	N+16	N+18	239	261	N+5	N+27	202	202	N+30	N+30	240	244	N+6	N+10	158	164	143	151	132	132	N+10	N+10	224	234	N+4	N+14	177	179	N+4	N+6	241	249	N+6	N+14	236	258	N+20	N+42	178	188	133	139	Noir
	Glera	9741	VIVC	187	238	246	N+8	N+16	261	263	N+27	N+29	186	202	N+14	N+30	246	256	N+12	N+22	166	176	141	151	132	142	N+10	N+20	224	244	N+4	N+24	177	192	N+4	N+19	239	243	N+4	N+8	236	244	N+20	N+28	170	198	133	139	Blanc
	Goldriesling	4884	VIVC	188	238	248	N+8	N+18	251	271	N+17	N+37	192	202	N+20	N+30	242	242	N+8	N+8	158	168	143	165	136	150	N+14	N+28	224	226	N+4	N+6	179	187	N+6	N+14	249	255	N+14	N+20	228	236	N+12	N+20	178	198	133	145	Blanc
	Gorgollasa	4904	VIVC	189	238	248	N+8	N+18	239	271	N+5	N+37	186	202	N+14	N+30	254	258	N+20	N+24	158	164	169	169	142	150	N+20	N+28	220	238	N+0	N+18	177	192	N+4	N+19	255	263	N+20	N+28	234	258	N+18	N+42	178	192	139	145	Noir
	Gouveio	12953	VIVC	190	238	242	N+8	N+12	251	271	N+17	N+37	184	186	N+12	N+14	248	248	N+14	N+14	168	172	161	169	150	156	N+28	N+34	224	236	N+4	N+16	183	187	N+10	N+14	249	249	N+14	N+14	234	258	N+18	N+42	170	170	133	145	Blanc
	Graciano	4935	VIVC	191	238	238	N+8	N+8	239	255	N+5	N+21	184	186	N+12	N+14	248	256	N+14	N+22	158	172	137	169	138	150	N+16	N+28	224	236	N+4	N+16	177	181	N+4	N+8	263	271	N+28	N+36	244	258	N+28	N+42	192	194	133	139	Noir
	Gramon	4939	VIVC	192	242	242	N+12	N+12	239	249	N+5	N+15	186	186	N+14	N+14	254	254	N+20	N+20	158	164	143	151	132	144	N+10	N+22	232	238	N+12	N+18	192	192	N+19	N+19	241	241	N+6	N+6	228	244	N+12	N+28	188	198	139	145	Noir
	Grasă de Cotnari	4948	VIVC	193	238	254	N+8	N+24	251	271	N+17	N+37	194	202	N+22	N+30	234	248	N+0	N+14	158	176	165	169	132	144	N+10	N+22	224	238	N+4	N+18	177	192	N+4	N+19	239	241	N+4	N+6	246	258	N+30	N+42	178	198	133	139	Blanc
	Grechetto Bianco	4966	VIVC	194	238	248	N+8	N+18	251	257	N+17	N+23	192	198	N+20	N+26	240	244	N+6	N+10	150	168	143	151	134	144	N+12	N+22	224	234	N+4	N+14	183	189	N+10	N+16	239	241	N+4	N+6	236	258	N+20	N+42	188	188	133	139	Blanc
	Grignolino	5019	VIVC	195	246	254	N+16	N+24	239	263	N+5	N+29	192	202	N+20	N+30	248	256	N+14	N+22	150	150	141	151	132	134	N+10	N+12	224	244	N+4	N+24	179	187	N+6	N+14	239	255	N+4	N+20	258	258	N+42	N+42	170	178	131	139	Noir
	Grillo	5021	VIVC	196	248	248	N+18	N+18	251	271	N+17	N+37	184	200	N+12	N+28	244	248	N+10	N+14	150	158	143	169	142	148	N+20	N+26	224	226	N+4	N+6	177	192	N+4	N+19	249	255	N+14	N+20	236	244	N+20	N+28	192	196	133	145	Blanc
	Grolleau Noir	5073	VIVC	197	246	248	N+16	N+18	239	271	N+5	N+37	202	202	N+30	N+30	240	248	N+6	N+14	158	158	143	151	132	142	N+10	N+20	236	238	N+16	N+18	173	179	N+0	N+6	241	255	N+6	N+20	244	246	N+28	N+30	178	198	133	139	Noir
	Groppello di Mocasina	5076	VIVC	198	246	252	N+16	N+22	239	263	N+5	N+29	192	192	N+20	N+20	236	248	N+2	N+14	158	178	151	151	132	154	N+10	N+32	224	224	N+4	N+4	183	192	N+10	N+19	243	249	N+8	N+14	236	248	N+20	N+32	178	194	133	145	Noir
	Gros Vert Blanc	5082	VIVC	199	242	248	N+12	N+18	239	271	N+5	N+37	186	198	N+14	N+26	252	254	N+18	N+20	158	166	159	165	132	136	N+10	N+14	224	236	N+4	N+16	177	192	N+4	N+19	239	255	N+4	N+20	234	248	N+18	N+32	188	192	135	139	Blanc
	Gualarido	5095	VIVC	200	248	252	N+18	N+22	251	255	N+17	N+21	186	198	N+14	N+26	248	254	N+14	N+20	164	172	143	165	132	150	N+10	N+28	224	238	N+4	N+18	183	192	N+10	N+19	241	255	N+6	N+20	234	254	N+18	N+38	178	188	131	139	Blanc
	Guardavalle	5096	VIVC	201	238	252	N+8	N+22	251	271	N+17	N+37	194	200	N+22	N+28	244	248	N+10	N+14	150	164	167	169	144	150	N+22	N+28	224	230	N+4	N+10	177	187	N+4	N+14	241	255	N+6	N+20	228	244	N+12	N+28	188	192	133	145	Blanc
	Guarnaccia	5097	VIVC	202	246	246	N+24	N+24	251	255	N+17	N+21	192	202	N+20	N+30	248	256	N+14	N+22	162	162	143	169	142	150	N+20	N+28	224	238	N+4	N+18	177	177	N+4	N+4	255	255	N+20	N+20	228	248	N+12	N+32	178	184	133	145	Blanc
	Guillemot	5121	VIVC	203	246	248	N+16	N+18	239	255	N+5	N+21	198	202	N+26	N+30	246	248	N+12	N+14	158	158	137	141	132	154	N+10	N+32	234	234	N+14	N+14	177	187	N+4	N+14	239	255	N+4	N+20	234	254	N+18	N+38	178	196	133	145	Blanc
	Hárslevelü	5314	VIVC	204	238	246	N+8	N+16	263	271	N+29	N+37	186	202	N+14	N+30	234	248	N+0	N+14	138	152	161	165	132	144	N+10	N+22	224	230	N+4	N+10	177	177	N+4	N+4	239	241	N+4	N+6	228	248	N+12	N+32	178	198	139	141	Blanc
	Hebén	5335	VIVC	205	238	242	N+8	N+12	255	271	N+21	N+37	186	186	N+14	N+14	244	254	N+10	N+20	164	176	165	169	142	144	N+20	N+22	232	238	N+12	N+18	179	192	N+6	N+19	241	255	N+6	N+20	234	258	N+18	N+42	178	178	133	145	Blanc
	Heptakilo	5207	VIVC	206	238	250	N+8	N+20	249	271	N+15	N+37	186	202	N+14	N+30	244	254	N+10	N+20	158	160	141	155	148	152	N+26	N+30	224	230	N+4	N+10	177	192	N+4	N+19	245	249	N+10	N+14	244	244	N+28	N+28	170	196	133	139	Noir
	Heunisch Weiß	5374	VIVC	207	238	248	N+8	N+18	249	271	N+15	N+37	194	202	N+22	N+30	234	240	N+0	N+6	138	158	143	165	132	142	N+10	N+20	232	238	N+12	N+18	177	179	N+4	N+6	239	255	N+4	N+20	228	246	N+12	N+30	198	198	139	139	Blanc
	Huevo de Gato	5445	VIVC	208	238	248	N+8	N+18	255	257	N+21	N+23	192	200	N+20	N+28	240	254	N+6	N+20	150	166	165	165	134	134	N+12	N+12	230	238	N+10	N+18	187	192	N+14	N+19	239	255	N+4	N+20	244	248	N+28	N+32	192	194	133	145	Noir
	IAC 766	15358	VIVC	209	234	264	N+4	N+34	nd	nd	nd	nd	198	202	N+26	N+30	240	252	N+6	N+18	152	158	135	161	132	136	N+10	N+14	238	238	N+18	N+18	197	205	N+24	N+32	237	251	N+2	N+16	216	252	N+0	N+36	170	170	159	159	Noir
	Impero	5521	VIVC	210	242	248	N+12	N+18	271	271	N+37	N+37	184	186	N+12	N+14	236	252	N+2	N+18	150	158	141	165	136	148	N+14	N+26	230	236	N+10	N+16	177	177	N+4	N+4	241	249	N+6	N+14	234	244	N+18	N+28	178	188	133	139	Blanc
	Invernenga	5536	VIVC	211	238	242	N+8	N+12	257	271	N+23	N+37	186	192	N+14	N+20	240	244	N+6	N+10	162	172	145	165	134	146	N+12	N+24	224	232	N+4	N+12	181	187	N+8	N+14	255	255	N+20	N+20	234	258	N+18	N+42	178	188	139	139	Blanc
	Isabella1	5560	VIVC	212	234	248	N+4	N+18	247	271	N+13	N+37	200	202	N+28	N+30	234	244	N+0	N+10	158	162	129	143	122	150	N+0	N+28	236	236	N+16	N+16	177	181	N+4	N+8	241	249	N+6	N+14	226	236	N+10	N+20	178	198	139	147	Noir
	Italia	5582	VIVC	213	242	246	N+12	N+16	251	271	N+17	N+37	190	202	N+18	N+30	252	254	N+18	N+20	150	158	141	165	132	148	N+10	N+26	230	236	N+10	N+16	177	192	N+4	N+19	239	249	N+4	N+14	234	244	N+18	N+28	188	188	133	139	Blanc
	Jacquez	5627	VIVC	214	236	238	N+6	N+8	251	251	N+17	N+17	184	196	N+12	N+24	246	246	N+12	N+12	154	172	141	141	138	142	N+16	N+20	226	242	N+6	N+22	177	187	N+4	N+14	255	257	N+20	N+22	230	236	N+14	N+20	176	188	139	143	Noir
	Jaén Tinto	5652	VIVC	215	238	242	N+8	N+12	255	257	N+21	N+23	186	194	N+14	N+22	240	244	N+6	N+10	166	166	143	165	132	144	N+10	N+22	232	238	N+12	N+18	179	187	N+6	N+14	241	241	N+6	N+6	244	248	N+28	N+32	178	188	139	145	Noir
	Jampal	5662	VIVC	216	242	256	N+12	N+26	255	271	N+21	N+37	186	186	N+14	N+14	244	244	N+10	N+10	164	176	141	169	136	142	N+14	N+20	224	234	N+4	N+14	179	187	N+6	N+14	255	255	N+20	N+20	234	248	N+18	N+32	170	192	145	145	Blanc
	Jantar	5669	VIVC	217	248	248	N+18	N+18	257	271	N+23	N+37	184	184	N+12	N+12	248	252	N+14	N+18	158	158	143	161	132	134	N+10	N+12	230	234	N+10	N+14	177	183	N+4	N+10	241	255	N+6	N+20	258	268	N+42	N+52	170	178	139	139	Blanc
	Jerónimo	5692	VIVC	218	242	242	N+12	N+12	249	271	N+15	N+37	186	186	N+14	N+14	254	254	N+20	N+20	158	164	143	169	134	142	N+12	N+20	232	236	N+12	N+16	192	192	N+19	N+19	255	255	N+20	N+20	248	258	N+32	N+42	178	188	133	139	Noir
	Kadarka Kék	5898	VIVC	219	246	254	N+16	N+24	271	271	N+37	N+37	186	202	N+14	N+30	246	246	N+12	N+12	176	176	141	165	132	134	N+10	N+12	224	224	N+4	N+4	183	192	N+10	N+19	239	255	N+4	N+20	228	260	N+12	N+44	188	194	133	139	Noir
	Kerner	6123	VIVC	220	246	256	N+16	N+26	271	271	N+37	N+37	192	192	N+20	N+20	236	242	N+2	N+8	168	178	143	161	150	154	N+28	N+32	224	234	N+4	N+14	183	187	N+10	N+14	241	249	N+6	N+14	228	236	N+12	N+20	170	178	139	145	Blanc
	Khusaine Belyi	6203	VIVC	221	242	242	N+12	N+12	249	271	N+15	N+37	186	194	N+14	N+22	246	246	N+12	N+12	150	160	143	169	146	154	N+24	N+32	222	232	N+2	N+12	192	192	N+19	N+19	245	255	N+10	N+20	244	258	N+28	N+42	188	198	133	139	Blanc
	Knipperlé	6312	VIVC	222	238	238	N+8	N+8	239	249	N+5	N+15	192	194	N+20	N+22	234	242	N+0	N+8	138	158	143	165	142	150	N+20	N+28	226	232	N+6	N+12	177	187	N+4	N+14	249	255	N+14	N+20	228	236	N+12	N+20	170	198	139	145	Blanc
	Kodryanka	7569	VIVC	223	248	250	N+18	N+20	251	255	N+17	N+21	184	192	N+12	N+20	252	254	N+18	N+20	150	178	133	143	134	134	N+12	N+12	234	238	N+14	N+18	183	192	N+10	N+19	255	255	N+20	N+20	236	244	N+20	N+28	194	198	133	139	Noir
	Korithi Aspro	6414	VIVC	224	246	252	N+16	N+22	271	271	N+37	N+37	194	202	N+22	N+30	248	254	N+14	N+20	138	166	143	165	134	150	N+12	N+28	232	234	N+12	N+14	177	192	N+4	N+19	249	255	N+14	N+20	244	244	N+28	N+28	178	188	133	139	Blanc
	Lacrima di Maria	6621	VIVC	225	232	238	N+2	N+8	249	251	N+15	N+17	186	202	N+14	N+30	248	254	N+14	N+20	160	176	141	169	136	148	N+14	N+26	224	238	N+4	N+18	183	183	N+10	N+10	249	255	N+14	N+20	244	248	N+28	N+32	192	196	139	139	Blanc
	Lambrusco a Foglia Frastagliata	6689	VIVC	226	246	262	N+16	N+32	255	261	N+21	N+27	190	192	N+18	N+20	240	248	N+6	N+14	168	178	151	159	134	150	N+12	N+28	224	226	N+4	N+6	183	189	N+10	N+16	255	255	N+20	N+20	228	254	N+12	N+38	170	188	139	147	Noir
	Lambrusco Marani	6695	VIVC	227	232	238	N+2	N+8	255	271	N+21	N+37	194	202	N+22	N+30	244	248	N+10	N+14	158	178	159	165	134	150	N+12	N+28	236	238	N+16	N+18	183	187	N+10	N+14	249	255	N+14	N+20	228	234	N+12	N+18	170	170	133	133	Noir
	Lambrusco Montericco	6697	VIVC	228	246	252	N+16	N+22	239	271	N+5	N+37	198	202	N+26	N+30	244	246	N+10	N+12	158	166	151	165	142	154	N+20	N+32	226	230	N+6	N+10	187	187	N+14	N+14	241	255	N+6	N+20	234	258	N+18	N+42	170	178	133	133	Noir
	Landal	6708	VIVC	229	238	250	N+8	N+20	249	249	N+15	N+15	186	192	N+14	N+20	240	256	N+6	N+22	172	186	151	151	124	132	N+2	N+10	224	224	N+4	N+4	179	183	N+6	N+10	241	249	N+6	N+14	252	260	N+36	N+44	186	186	139	139	Noir
	Latina	6768	VIVC	230	238	246	N+8	N+16	261	271	N+27	N+37	186	190	N+14	N+18	248	254	N+14	N+20	158	158	141	141	134	148	N+12	N+26	226	230	N+6	N+10	179	192	N+6	N+19	249	255	N+14	N+20	234	236	N+18	N+20	188	192	133	139	Blanc
	Léon Millot	6806	VIVC	231	238	254	N+8	N+24	271	271	N+37	N+37	180	192	N+8	N+20	242	252	N+8	N+18	158	162	143	151	124	150	N+2	N+28	224	264	N+4	N+44	179	184	N+6	N+11	239	255	N+4	N+20	216	228	N+0	N+12	198	198	145	145	Noir
	Lercat	6810	VIVC	232	246	262	N+16	N+32	239	255	N+5	N+21	202	202	N+30	N+30	248	256	N+14	N+22	162	164	151	151	132	138	N+10	N+16	224	234	N+4	N+14	179	183	N+6	N+10	239	249	N+4	N+14	234	268	N+18	N+52	170	192	133	139	Blanc
	Listán Negro	14943	VIVC	233	238	248	N+8	N+18	251	257	N+17	N+23	186	192	N+14	N+20	248	256	N+14	N+22	164	176	137	151	132	142	N+10	N+20	220	226	N+0	N+6	179	183	N+6	N+10	241	255	N+6	N+20	244	248	N+28	N+32	188	192	133	139	Noir
	Listán Prieto	6860	VIVC	234	238	248	N+8	N+18	255	257	N+21	N+23	192	194	N+20	N+22	240	248	N+6	N+14	138	166	165	165	132	134	N+10	N+12	226	238	N+6	N+18	183	187	N+10	N+14	239	241	N+4	N+6	234	244	N+18	N+28	188	192	139	145	Noir
	LN33	6885	VIVC	235	250	250	N+20	N+20	249	249	N+15	N+15	186	188	N+14	N+16	256	264	N+22	N+30	158	158	131	143	128	144	N+6	N+22	232	236	N+12	N+16	175	192	N+2	N+19	239	249	N+4	N+14	244	248	N+28	N+32	170	192	133	137	Blanc
	Loureiro Blanco	6912	VIVC	236	250	262	N+20	N+32	239	251	N+5	N+17	184	194	N+12	N+22	244	248	N+10	N+14	158	172	141	165	142	150	N+20	N+28	230	230	N+10	N+10	179	183	N+6	N+10	249	255	N+14	N+20	258	268	N+42	N+52	170	178	133	133	Blanc
	Madeleine Royale	7068	VIVC	237	242	246	N+12	N+16	251	271	N+17	N+37	186	192	N+14	N+20	242	256	N+8	N+22	158	178	151	161	150	154	N+28	N+32	226	234	N+6	N+14	179	187	N+6	N+14	241	249	N+6	N+14	218	244	N+2	N+28	170	188	133	139	Blanc
	Malingre Précoce	7249	VIVC	238	238	242	N+8	N+12	251	271	N+17	N+37	186	192	N+14	N+20	242	252	N+8	N+18	158	164	165	165	136	136	N+14	N+14	226	236	N+6	N+16	177	187	N+4	N+14	239	255	N+4	N+20	234	236	N+18	N+20	178	192	133	145	Blanc
	Malvasia Bianca Lunga	7262	VIVC	239	238	252	N+8	N+22	255	255	N+21	N+21	194	198	N+22	N+26	240	248	N+6	N+14	150	176	143	165	144	144	N+22	N+22	224	238	N+4	N+18	177	177	N+4	N+4	239	241	N+4	N+6	248	254	N+32	N+38	178	178	133	139	Blanc
	Malvasía Común	24226	VIVC	240	242	248	N+12	N+18	239	271	N+5	N+37	186	202	N+14	N+30	244	254	N+10	N+20	166	166	165	169	132	144	N+10	N+22	224	232	N+4	N+12	177	192	N+4	N+19	239	241	N+4	N+6	236	258	N+20	N+42	178	188	133	139	Rose
	Malvasia di Candia Aromatica	15676	VIVC	241	232	232	N+2	N+2	239	263	N+5	N+29	194	202	N+22	N+30	248	252	N+14	N+18	158	158	141	141	134	142	N+12	N+20	226	226	N+6	N+6	177	183	N+4	N+10	255	255	N+20	N+20	234	246	N+18	N+30	170	170	133	133	Blanc
	Malvasia di Casorzo	7264	VIVC	242	232	252	N+2	N+22	263	271	N+29	N+37	194	198	N+22	N+26	240	248	N+6	N+14	172	178	151	157	132	150	N+10	N+28	226	238	N+6	N+18	177	177	N+4	N+4	249	255	N+14	N+20	228	246	N+12	N+30	170	178	133	139	Noir
	Malvasia di Lipari*		FEM	243	242	248	N+12	N+18	251	255	N+17	N+21	186	200	N+14	N+28	240	244	N+6	N+10	164	168	143	165	142	144	N+20	N+22	224	238	N+4	N+18	177	179	N+4	N+6	241	255	N+6	N+20	234	258	N+18	N+42	178	188	139	145	Blanc
	Malvasia Dubrovačka	7266	VIVC	244	242	248	N+12	N+18	251	271	N+17	N+37	186	200	N+14	N+28	240	244	N+6	N+10	168	172	143	161	142	144	N+20	N+22	224	224	N+4	N+4	177	181	N+4	N+8	241	255	N+6	N+20	236	258	N+20	N+42	188	188	133	139	Blanc
	Malvasia Fina	715	VIVC	245	238	256	N+8	N+26	251	255	N+17	N+21	186	186	N+14	N+14	244	248	N+10	N+14	176	176	141	169	142	144	N+20	N+22	224	238	N+4	N+18	177	192	N+4	N+19	241	255	N+6	N+20	234	236	N+18	N+20	178	198	145	145	Blanc
	Malvasia Istriana	7269	VIVC	246	238	238	N+8	N+8	255	271	N+21	N+37	186	186	N+14	N+14	234	252	N+0	N+18	138	168	161	165	142	142	N+20	N+20	220	238	N+0	N+18	177	177	N+4	N+4	255	255	N+20	N+20	254	278	N+38	N+62	192	198	133	139	Blanc
	Malvasia Nera di Brindisi	7273	VIVC	247	238	248	N+8	N+18	251	251	N+17	N+17	194	200	N+22	N+28	248	256	N+14	N+22	150	158	143	143	144	144	N+22	N+22	224	234	N+4	N+14	177	179	N+4	N+6	241	241	N+6	N+6	234	248	N+18	N+32	178	188	133	139	Noir
	Malvasia Preta	15647	VIVC	248	248	252	N+18	N+22	251	255	N+17	N+21	198	202	N+26	N+30	244	248	N+10	N+14	158	166	141	169	136	150	N+14	N+28	224	234	N+4	N+14	179	187	N+6	N+14	249	255	N+14	N+20	248	248	N+32	N+32	170	178	145	145	Noir
	Malvasía Volcánica	22730	VIVC	249	242	242	N+12	N+12	271	271	N+37	N+37	186	186	N+14	N+14	240	248	N+6	N+14	164	172	161	161	144	144	N+22	N+22	224	234	N+4	N+14	177	181	N+4	N+8	241	241	N+6	N+6	236	264	N+20	N+48	178	188	139	145	Blanc
	Malvoisie de Lasseraz	23556	VIVC	250	238	246	N+8	N+16	239	239	N+5	N+5	184	194	N+12	N+22	240	248	N+6	N+14	158	158	159	165	132	142	N+10	N+20	224	236	N+4	N+16	183	183	N+10	N+10	249	255	N+14	N+20	236	258	N+20	N+42	170	178	133	133	Blanc
	Mancin	7298	VIVC	251	238	238	N+8	N+8	239	255	N+5	N+21	186	192	N+14	N+20	244	248	N+10	N+14	166	166	151	159	138	156	N+16	N+34	230	236	N+10	N+16	173	187	N+0	N+14	239	255	N+4	N+20	248	268	N+32	N+52	170	170	131	139	Noir
	Mandilaria	7300	VIVC	252	238	248	N+8	N+18	261	261	N+27	N+27	194	200	N+22	N+28	248	248	N+14	N+14	138	150	157	165	144	144	N+22	N+22	224	238	N+4	N+18	177	177	N+4	N+4	241	255	N+6	N+20	248	258	N+32	N+42	178	192	133	145	Noir
	Manseng Noir	7340	VIVC	253	238	248	N+8	N+18	239	239	N+5	N+5	192	198	N+20	N+26	248	248	N+14	N+14	158	168	141	141	132	154	N+10	N+32	234	238	N+14	N+18	187	187	N+14	N+14	241	255	N+6	N+20	234	268	N+18	N+52	192	196	133	145	Noir
	Manseng Vert	7341	VIVC	254	238	238	N+8	N+8	239	239	N+5	N+5	186	192	N+14	N+20	244	248	N+10	N+14	158	166	151	151	132	138	N+10	N+16	230	236	N+10	N+16	173	187	N+0	N+14	239	241	N+4	N+6	234	244	N+18	N+28	170	188	141	145	Blanc
	Manses de Tibbus	15602	VIVC	255	242	248	N+12	N+18	261	271	N+27	N+37	186	202	N+14	N+30	244	244	N+10	N+10	164	172	143	151	132	150	N+10	N+28	220	224	N+0	N+4	179	179	N+6	N+6	241	263	N+6	N+28	258	258	N+42	N+42	178	192	133	139	Noir
	Manteudo	7346	VIVC	256	238	248	N+8	N+18	271	271	N+37	N+37	186	192	N+14	N+20	234	256	N+0	N+22	158	176	169	169	142	142	N+20	N+20	220	224	N+0	N+4	179	179	N+6	N+6	255	255	N+20	N+20	244	244	N+28	N+28	188	192	133	139	Blanc
	Manto Negro	7348	VIVC	257	238	242	N+8	N+12	255	271	N+21	N+37	184	186	N+12	N+14	244	254	N+10	N+20	150	158	141	169	132	144	N+10	N+22	234	234	N+14	N+14	179	192	N+6	N+19	241	241	N+6	N+6	244	258	N+28	N+42	178	188	139	145	Noir
	Manzoni Bianco	7360	VIVC	258	242	248	N+12	N+18	271	271	N+37	N+37	186	202	N+14	N+30	236	240	N+2	N+6	138	158	143	151	150	150	N+28	N+28	224	226	N+4	N+6	179	183	N+6	N+10	249	249	N+14	N+14	228	236	N+12	N+20	170	170	133	145	Blanc
	Marfal	7392	VIVC	259	238	238	N+8	N+8	251	271	N+17	N+37	186	194	N+14	N+22	234	254	N+0	N+20	170	176	143	169	136	144	N+14	N+22	226	232	N+6	N+12	183	192	N+10	N+19	241	255	N+6	N+20	234	258	N+18	N+42	178	192	133	139	Blanc
	Maria	7399	VIVC	260	248	252	N+18	N+22	249	251	N+15	N+17	184	186	N+12	N+14	252	256	N+18	N+22	158	158	141	169	132	148	N+10	N+26	224	232	N+4	N+12	177	179	N+4	N+6	241	249	N+6	N+14	218	226	N+2	N+10	170	188	137	139	Blanc
	Maria Pirovano	7402	VIVC	261	238	248	N+8	N+18	249	263	N+15	N+29	184	186	N+12	N+14	244	256	N+10	N+22	158	158	143	143	144	148	N+22	N+26	226	232	N+6	N+12	192	192	N+19	N+19	239	249	N+4	N+14	244	244	N+28	N+28	194	196	133	139	Blanc
	Mariensteiner	7409	VIVC	262	242	256	N+12	N+26	251	271	N+17	N+37	186	192	N+14	N+20	240	246	N+6	N+12	138	138	161	165	142	150	N+20	N+28	224	230	N+4	N+10	179	192	N+6	N+19	249	255	N+14	N+20	236	244	N+20	N+28	170	170	139	139	Blanc
	Marsanne	7434	VIVC	263	238	252	N+8	N+22	239	251	N+5	N+17	194	198	N+22	N+26	242	248	N+8	N+14	158	172	137	141	132	132	N+10	N+10	224	230	N+4	N+10	187	189	N+14	N+16	241	249	N+6	N+14	234	258	N+18	N+42	170	178	139	147	Blanc
	Marselan	16383	VIVC	264	238	242	N+8	N+12	239	239	N+5	N+5	186	192	N+14	N+20	244	254	N+10	N+20	164	176	141	151	138	144	N+16	N+22	224	230	N+4	N+10	187	192	N+14	N+19	239	241	N+4	N+6	234	244	N+18	N+28	188	192	135	139	Noir
	Marufo	8086	VIVC	265	238	242	N+8	N+12	239	251	N+5	N+17	186	190	N+14	N+18	244	254	N+10	N+20	150	164	137	151	142	144	N+20	N+22	226	230	N+6	N+10	181	192	N+8	N+19	241	255	N+6	N+20	244	254	N+28	N+38	170	178	133	145	Noir
	Marzemino	7463	VIVC	266	238	262	N+8	N+32	239	261	N+5	N+27	192	192	N+20	N+20	242	242	N+8	N+8	158	168	151	165	132	132	N+10	N+10	224	230	N+4	N+10	183	187	N+10	N+14	241	255	N+6	N+20	234	236	N+18	N+20	170	178	135	139	Noir
	Maturana Blanca	7518	VIVC	267	238	242	N+8	N+12	239	251	N+5	N+17	184	186	N+12	N+14	242	248	N+8	N+14	158	178	151	169	142	150	N+20	N+28	230	234	N+10	N+14	183	187	N+10	N+14	249	255	N+14	N+20	236	258	N+20	N+42	170	170	145	145	Blanc
	Mavrodaphne	7528	VIVC	268	238	238	N+8	N+8	251	257	N+17	N+23	184	186	N+12	N+14	240	242	N+6	N+8	164	164	165	167	142	142	N+20	N+20	224	230	N+4	N+10	181	187	N+8	N+14	255	255	N+20	N+20	236	244	N+20	N+28	178	188	139	139	Noir
	Maxia	17806	VIVC	269	238	242	N+8	N+12	271	271	N+37	N+37	186	202	N+14	N+30	252	254	N+18	N+20	138	150	165	169	132	134	N+10	N+12	224	236	N+4	N+16	177	192	N+4	N+19	239	255	N+4	N+20	234	248	N+18	N+32	188	192	139	139	Blanc
	Melhorio	17255	VIVC	270	238	262	N+8	N+32	239	239	N+5	N+5	186	194	N+14	N+22	242	248	N+8	N+14	164	184	141	165	142	156	N+20	N+34	220	230	N+0	N+10	187	187	N+14	N+14	239	255	N+4	N+20	258	268	N+42	N+52	178	178	131	133	Noir
	Melon	7615	VIVC	271	238	248	N+8	N+18	239	249	N+5	N+15	192	202	N+20	N+30	236	240	N+2	N+6	158	158	151	165	136	142	N+14	N+20	236	238	N+16	N+18	179	183	N+6	N+10	239	255	N+4	N+20	228	236	N+12	N+20	178	198	139	145	Blanc
	Mencía	7623	VIVC	272	248	256	N+18	N+26	251	255	N+17	N+21	186	192	N+14	N+20	244	244	N+10	N+10	158	176	141	141	144	150	N+22	N+28	224	234	N+4	N+14	179	187	N+6	N+14	241	249	N+6	N+14	236	236	N+20	N+20	170	178	133	139	Noir
	Mérille	7650	VIVC	273	238	246	N+8	N+16	239	251	N+5	N+17	192	192	N+20	N+20	236	256	N+2	N+22	158	162	161	165	142	150	N+20	N+28	232	236	N+12	N+16	183	189	N+10	N+16	249	255	N+14	N+20	236	244	N+20	N+28	178	198	139	139	Noir
	Merlot Blanc	7655	VIVC	274	238	246	N+8	N+16	239	271	N+5	N+37	192	194	N+20	N+22	248	256	N+14	N+22	158	162	143	151	150	150	N+28	N+28	224	234	N+4	N+14	187	189	N+14	N+16	249	249	N+14	N+14	228	246	N+12	N+30	170	170	133	139	Blanc
	Merlot Noir	7657	VIVC	275	238	246	N+8	N+16	239	239	N+5	N+5	192	192	N+20	N+20	256	256	N+22	N+22	162	172	151	151	138	150	N+16	N+28	224	234	N+4	N+14	187	189	N+14	N+16	239	249	N+4	N+14	228	234	N+12	N+18	170	192	133	139	Noir
	Merseguera	7660	VIVC	276	238	242	N+8	N+12	255	271	N+21	N+37	184	186	N+12	N+14	244	248	N+10	N+14	164	178	151	169	142	144	N+20	N+22	238	238	N+18	N+18	183	192	N+10	N+19	241	255	N+6	N+20	234	258	N+18	N+42	178	188	133	139	Blanc
	Meslier Saint-François	7677	VIVC	277	238	238	N+8	N+8	271	271	N+37	N+37	186	194	N+14	N+22	234	244	N+0	N+10	158	158	143	161	132	132	N+10	N+10	230	232	N+10	N+12	173	177	N+0	N+4	239	241	N+4	N+6	228	234	N+12	N+18	178	198	139	145	Blanc
	Millardet et Grasset 41B	7736	VIVC	278	230	238	N+0	N+8	239	255	N+5	N+21	192	218	N+20	N+46	252	256	N+18	N+22	162	164	129	141	134	142	N+12	N+20	224	226	N+4	N+6	187	189	N+14	N+16	255	255	N+20	N+20	242	268	N+26	N+52	178	180	133	133	Noir
	Misket Rusenski	8288	VIVC	279	248	248	N+18	N+18	251	271	N+17	N+37	184	184	N+12	N+12	236	252	N+2	N+18	158	158	141	143	134	134	N+12	N+12	234	236	N+14	N+16	177	183	N+4	N+10	255	255	N+20	N+20	244	244	N+28	N+28	170	178	139	139	Noir
	Molar	15678	VIVC	280	238	256	N+8	N+26	255	271	N+21	N+37	186	192	N+14	N+20	242	258	N+8	N+24	158	176	141	161	132	150	N+10	N+28	224	236	N+4	N+16	179	187	N+6	N+14	239	249	N+4	N+14	234	248	N+18	N+32	170	178	133	145	Noir
	Molinara	7899	VIVC	281	238	252	N+8	N+22	251	263	N+17	N+29	186	198	N+14	N+26	246	256	N+12	N+22	158	158	141	169	134	154	N+12	N+32	226	244	N+6	N+24	177	179	N+4	N+6	239	257	N+4	N+22	236	258	N+20	N+42	170	188	133	139	Noir
	Molinera	7900	VIVC	282	242	248	N+12	N+18	251	271	N+17	N+37	186	202	N+14	N+30	244	254	N+10	N+20	164	170	165	169	136	144	N+14	N+22	232	236	N+12	N+16	179	192	N+6	N+19	241	255	N+6	N+20	234	258	N+18	N+42	178	192	139	145	Rouge
	Mollar Cano	7901	VIVC	283	238	238	N+8	N+8	251	271	N+17	N+37	186	194	N+14	N+22	244	256	N+10	N+22	158	176	151	169	142	144	N+20	N+22	220	238	N+0	N+18	179	179	N+6	N+6	241	255	N+6	N+20	244	258	N+28	N+42	178	192	139	145	Noir
	Monastrell	7915	VIVC	284	248	248	N+18	N+18	239	255	N+5	N+21	186	202	N+14	N+30	248	258	N+14	N+24	166	172	143	165	132	150	N+10	N+28	224	238	N+4	N+18	177	187	N+4	N+14	241	263	N+6	N+28	244	258	N+28	N+42	178	192	131	139	Noir
	Mondeuse Noir	7921	VIVC	285	238	260	N+8	N+30	239	239	N+5	N+5	192	192	N+20	N+20	242	256	N+8	N+22	158	166	161	165	132	138	N+10	N+16	224	230	N+4	N+10	187	187	N+14	N+14	239	241	N+4	N+6	218	218	N+2	N+2	170	178	133	139	Noir
	Mondragón	7924	VIVC	286	238	248	N+8	N+18	239	251	N+5	N+17	186	186	N+14	N+14	244	248	N+10	N+14	164	166	137	165	132	144	N+10	N+22	224	230	N+4	N+10	181	187	N+8	N+14	241	255	N+6	N+20	244	244	N+28	N+28	178	178	139	145	Noir
	Montepulciano	7949	VIVC	287	248	248	N+18	N+18	257	271	N+23	N+37	188	198	N+16	N+26	248	248	N+14	N+14	168	176	141	169	132	144	N+10	N+22	224	226	N+4	N+6	187	192	N+14	N+19	239	241	N+4	N+6	234	244	N+18	N+28	188	192	139	145	Noir
	Montonico Bianco	7960	VIVC	288	238	248	N+8	N+18	249	251	N+15	N+17	186	198	N+14	N+26	248	248	N+14	N+14	158	176	141	169	142	144	N+20	N+22	230	230	N+10	N+10	177	183	N+4	N+10	241	255	N+6	N+20	246	248	N+30	N+32	170	178	139	145	Blanc
	Montúa	2520	VIVC	289	242	252	N+12	N+22	251	271	N+17	N+37	186	186	N+14	N+14	244	254	N+10	N+20	164	172	161	165	142	150	N+20	N+28	232	236	N+12	N+16	179	183	N+6	N+10	255	255	N+20	N+20	234	260	N+18	N+44	178	192	133	139	Blanc
	Morate	7981	VIVC	290	238	238	N+8	N+8	249	255	N+15	N+21	184	186	N+12	N+14	240	248	N+6	N+14	172	176	141	141	142	144	N+20	N+22	234	234	N+14	N+14	181	187	N+8	N+14	241	249	N+6	N+14	258	258	N+42	N+42	170	178	139	145	Noir
	Moravia Agria	7376	VIVC	291	238	252	N+8	N+22	249	251	N+15	N+17	186	192	N+14	N+20	248	248	N+14	N+14	138	174	141	165	144	150	N+22	N+28	226	234	N+6	N+14	177	177	N+4	N+4	255	255	N+20	N+20	258	260	N+42	N+44	188	192	133	139	Noir
	Morellone	22910	VIVC	292	238	262	N+8	N+32	255	271	N+21	N+37	186	192	N+14	N+20	240	240	N+6	N+6	158	168	143	169	132	132	N+10	N+10	226	234	N+6	N+14	179	183	N+6	N+10	241	241	N+6	N+6	244	258	N+28	N+42	178	198	133	139	Noir
	Morio Muskat	7996	VIVC	293	246	248	N+16	N+18	271	271	N+37	N+37	184	202	N+12	N+30	246	252	N+12	N+18	158	158	143	165	132	150	N+10	N+28	224	226	N+4	N+6	177	192	N+4	N+19	241	249	N+6	N+14	228	246	N+12	N+30	170	188	133	139	Blanc
	Morisca	22715	VIVC	294	238	238	N+8	N+8	251	255	N+17	N+21	184	186	N+12	N+14	242	248	N+8	N+14	158	178	141	161	132	156	N+10	N+34	224	234	N+4	N+14	183	187	N+10	N+14	239	249	N+4	N+14	234	258	N+18	N+42	170	178	133	145	Noir
	Moristel	12353	VIVC	295	238	246	N+8	N+16	255	271	N+21	N+37	186	202	N+14	N+30	240	244	N+6	N+10	164	176	141	165	142	144	N+20	N+22	234	234	N+14	N+14	179	187	N+6	N+14	241	249	N+6	N+14	258	260	N+42	N+44	170	178	139	145	Noir
	Moscatello Selvatico	8043	VIVC	296	248	252	N+18	N+22	263	271	N+29	N+37	184	198	N+12	N+26	248	252	N+14	N+18	150	158	143	165	148	150	N+26	N+28	230	230	N+10	N+10	177	192	N+4	N+19	249	263	N+14	N+28	244	248	N+28	N+32	192	196	139	139	Blanc
	Moscato d'Adda	8050	VIVC	297	246	250	N+16	N+20	261	263	N+27	N+29	190	202	N+18	N+30	248	252	N+14	N+18	150	158	141	143	132	132	N+10	N+10	224	226	N+4	N+6	177	183	N+4	N+10	241	249	N+6	N+14	268	268	N+52	N+52	170	178	133	139	Noir
	Moscato di Scanzo	8052	VIVC	298	238	248	N+8	N+18	239	271	N+5	N+37	184	192	N+12	N+20	248	252	N+14	N+18	158	164	141	159	132	134	N+10	N+12	234	238	N+14	N+18	177	192	N+4	N+19	241	255	N+6	N+20	234	246	N+18	N+30	170	188	133	139	Noir
	Moscato Giallo	8056	VIVC	299	238	248	N+8	N+18	257	271	N+23	N+37	184	186	N+12	N+14	246	252	N+12	N+18	158	166	141	167	132	142	N+10	N+20	226	238	N+6	N+18	177	177	N+4	N+4	241	255	N+6	N+20	236	246	N+20	N+30	170	192	133	139	Blanc
	Mostosa	8075	VIVC	300	242	246	N+12	N+16	261	271	N+27	N+37	186	194	N+14	N+22	248	254	N+14	N+20	158	166	141	169	132	144	N+10	N+22	224	244	N+4	N+24	187	187	N+14	N+14	241	241	N+6	N+6	234	258	N+18	N+42	178	188	133	139	Blanc
	Mouratón	8082	VIVC	301	248	256	N+18	N+26	251	271	N+17	N+37	186	202	N+14	N+30	244	248	N+10	N+14	158	166	141	169	136	150	N+14	N+28	232	236	N+12	N+16	179	187	N+6	N+14	249	255	N+14	N+20	248	248	N+32	N+32	170	192	133	139	Noir
	Müller-Thurgau Weiß	8141	VIVC	302	246	256	N+16	N+26	251	251	N+17	N+17	192	192	N+20	N+20	240	242	N+6	N+8	138	158	151	161	142	150	N+20	N+28	224	226	N+4	N+6	179	179	N+6	N+6	249	255	N+14	N+20	234	244	N+18	N+28	170	198	133	139	Blanc
	Muscat a Petits Grains Blancs	8193	VIVC	303	232	248	N+2	N+18	263	271	N+29	N+37	184	194	N+12	N+22	248	252	N+14	N+18	158	166	141	143	132	132	N+10	N+10	226	234	N+6	N+14	177	192	N+4	N+19	241	249	N+6	N+14	246	268	N+30	N+52	170	188	133	139	Blanc
	Muscat of Alexandria	8241	VIVC	304	248	250	N+18	N+20	263	271	N+29	N+37	184	202	N+12	N+30	244	252	N+10	N+18	158	158	141	143	132	148	N+10	N+26	226	230	N+6	N+10	177	192	N+4	N+19	249	249	N+14	N+14	244	268	N+28	N+52	170	196	133	139	Blanc
	Naparo	8345	VIVC	305	238	248	N+8	N+18	249	271	N+15	N+37	186	202	N+14	N+30	244	244	N+10	N+10	158	176	143	169	136	144	N+14	N+22	232	238	N+12	N+18	179	181	N+6	N+8	241	255	N+6	N+20	234	258	N+18	N+42	178	192	133	133	Rose
	Nebbiolo	8417	VIVC	306	246	248	N+16	N+18	239	261	N+5	N+27	192	198	N+20	N+26	240	248	N+6	N+14	168	178	161	165	154	154	N+32	N+32	230	234	N+10	N+14	183	187	N+10	N+14	239	241	N+4	N+6	236	268	N+20	N+52	178	198	135	139	Noir
	Negra Rayada	1494	VIVC	307	248	248	N+18	N+18	255	255	N+21	N+21	192	202	N+20	N+30	240	254	N+6	N+20	138	150	165	165	132	134	N+10	N+12	226	230	N+6	N+10	187	192	N+14	N+19	241	255	N+6	N+20	244	244	N+28	N+28	192	194	133	139	Noir
	Negrara Trentina	8448	VIVC	308	246	248	N+16	N+18	239	261	N+5	N+27	190	198	N+18	N+26	236	240	N+2	N+6	158	178	159	165	134	138	N+12	N+16	224	224	N+4	N+4	183	183	N+10	N+10	239	255	N+4	N+20	254	268	N+38	N+52	170	188	133	139	Noir
	Negroamaro	8456	VIVC	309	248	248	N+18	N+18	251	271	N+17	N+37	188	200	N+16	N+28	256	256	N+22	N+22	158	168	141	143	144	150	N+22	N+28	224	234	N+4	N+14	177	179	N+4	N+6	241	263	N+6	N+28	234	236	N+18	N+20	170	188	139	145	Noir
	Nerello Mascalese	8480	VIVC	310	238	248	N+8	N+18	251	255	N+17	N+21	194	200	N+22	N+28	248	256	N+14	N+22	150	168	141	143	132	142	N+10	N+20	224	234	N+4	N+14	177	177	N+4	N+4	241	241	N+6	N+6	228	244	N+12	N+28	170	178	133	139	Noir
	Neretto Gentile	22751	VIVC	311	246	248	N+16	N+18	239	271	N+5	N+37	194	198	N+22	N+26	236	242	N+2	N+8	150	150	159	165	132	152	N+10	N+30	234	244	N+14	N+24	187	187	N+14	N+14	239	255	N+4	N+20	244	258	N+28	N+42	170	178	133	145	Noir
	Niagara	8537	VIVC	312	234	240	N+4	N+10	247	271	N+13	N+37	200	202	N+28	N+30	234	256	N+0	N+22	148	158	129	141	122	132	N+0	N+10	234	234	N+14	N+14	177	183	N+4	N+10	241	241	N+6	N+6	230	236	N+14	N+20	178	178	137	139	Blanc
	Noah	8573	VIVC	313	234	254	N+4	N+24	nd	nd	nd	nd	180	204	N+8	N+32	246	256	N+12	N+22	182	186	131	151	124	128	N+2	N+6	248	248	N+28	N+28	183	185	N+10	N+12	249	249	N+14	N+14	244	244	N+28	N+28	178	186	137	139	Blanc
	Noir Glady	8584	VIVC	314	238	246	N+8	N+16	251	271	N+17	N+37	192	202	N+20	N+30	236	252	N+2	N+18	158	158	141	165	132	136	N+10	N+14	226	226	N+6	N+6	177	183	N+4	N+10	239	249	N+4	N+14	218	258	N+2	N+42	178	178	133	145	Noir
	Okatac	8728	VIVC	315	238	248	N+8	N+18	255	271	N+21	N+37	186	202	N+14	N+30	256	256	N+22	N+22	158	164	143	151	132	144	N+10	N+22	226	238	N+6	N+18	177	179	N+4	N+6	239	241	N+4	N+6	228	248	N+12	N+32	188	198	139	139	Noir
	Olivette Blanche	8758	VIVC	316	242	248	N+12	N+18	261	271	N+27	N+37	186	202	N+14	N+30	248	254	N+14	N+20	158	170	143	151	134	136	N+12	N+14	232	236	N+12	N+16	183	192	N+10	N+19	255	255	N+20	N+20	244	260	N+28	N+44	192	192	133	133	Blanc
	Olivette Noire	8759	VIVC	317	232	238	N+2	N+8	251	271	N+17	N+37	186	202	N+14	N+30	248	254	N+14	N+20	166	176	141	141	132	136	N+10	N+14	230	232	N+10	N+12	183	192	N+10	N+19	239	255	N+4	N+20	246	248	N+30	N+32	192	192	133	139	Noir
	Olivette Rose	8760	VIVC	318	238	242	N+8	N+12	249	271	N+15	N+37	186	186	N+14	N+14	254	254	N+20	N+20	138	158	143	165	134	136	N+12	N+14	224	232	N+4	N+12	177	181	N+4	N+8	239	255	N+4	N+20	258	260	N+42	N+44	192	192	139	145	Rose
	Ondarrabi Beltza	8768	VIVC	319	248	262	N+18	N+32	239	251	N+5	N+17	198	202	N+26	N+30	242	244	N+8	N+10	162	168	141	151	132	138	N+10	N+16	224	234	N+4	N+14	187	187	N+14	N+14	239	249	N+4	N+14	228	268	N+12	N+52	170	192	133	139	Noir
	Optima	8791	VIVC	320	246	248	N+16	N+18	251	271	N+17	N+37	192	202	N+20	N+30	242	242	N+8	N+8	138	138	143	161	150	150	N+28	N+28	224	224	N+4	N+4	179	187	N+6	N+14	249	249	N+14	N+14	228	244	N+12	N+28	170	198	139	139	Blanc
	Orion	8802	VIVC	321	246	250	N+16	N+20	251	255	N+17	N+21	192	192	N+20	N+20	242	252	N+8	N+18	172	192	143	161	142	150	N+20	N+28	224	230	N+4	N+10	179	187	N+6	N+14	249	255	N+14	N+20	236	244	N+20	N+28	198	198	139	139	Blanc
	Ortega	8811	VIVC	322	246	246	N+16	N+16	239	251	N+5	N+17	192	202	N+20	N+30	242	246	N+8	N+12	138	158	151	161	134	142	N+12	N+20	224	234	N+4	N+14	179	192	N+6	N+19	255	255	N+20	N+20	234	234	N+18	N+18	198	198	133	139	Blanc
	Ortrugo	8813	VIVC	323	246	252	N+16	N+22	239	261	N+5	N+27	192	198	N+20	N+26	248	256	N+14	N+22	162	172	151	165	132	154	N+10	N+32	224	236	N+4	N+16	179	183	N+6	N+10	241	257	N+6	N+22	218	248	N+2	N+32	170	178	133	139	Blanc
	Palomino Fino	8888	VIVC	324	238	248	N+8	N+18	255	257	N+21	N+23	186	192	N+14	N+20	248	254	N+14	N+20	164	176	137	165	132	144	N+10	N+22	226	238	N+6	N+18	183	192	N+10	N+19	241	241	N+6	N+6	236	248	N+20	N+32	178	188	133	139	Blanc
	Pamid	8899	VIVC	325	238	238	N+8	N+8	251	255	N+17	N+21	186	186	N+14	N+14	240	248	N+6	N+14	150	172	143	165	134	142	N+12	N+20	224	244	N+4	N+24	181	187	N+8	N+14	249	255	N+14	N+20	248	258	N+32	N+42	188	198	133	139	Rouge
	Pampolat de Sagunto	14370	VIVC	326	238	238	N+8	N+8	239	255	N+5	N+21	184	186	N+12	N+14	244	256	N+10	N+22	158	164	135	169	142	150	N+20	N+28	224	232	N+4	N+12	179	181	N+6	N+8	255	263	N+20	N+28	244	258	N+28	N+42	178	192	133	139	Noir
	Pampolat Girat	8904	VIVC	327	242	248	N+12	N+18	251	255	N+17	N+21	186	202	N+14	N+30	244	256	N+10	N+22	164	172	161	161	132	142	N+10	N+20	224	238	N+4	N+18	179	181	N+6	N+8	255	255	N+20	N+20	244	244	N+28	N+28	192	194	131	139	Noir
	Pansa Rosa	22720	VIVC	328	248	262	N+18	N+32	251	255	N+17	N+21	194	202	N+22	N+30	244	256	N+10	N+22	166	176	161	165	136	138	N+14	N+16	224	236	N+4	N+16	181	181	N+8	N+8	255	271	N+20	N+36	244	244	N+28	N+28	192	194	131	139	Noir
	Pardillo	8934	VIVC	329	238	248	N+8	N+18	251	271	N+17	N+37	184	192	N+12	N+20	248	254	N+14	N+20	138	178	153	165	144	156	N+22	N+34	234	238	N+14	N+18	183	192	N+10	N+19	241	249	N+6	N+14	258	258	N+42	N+42	178	192	133	139	Blanc
	Parduca	8937	VIVC	330	238	242	N+8	N+12	261	271	N+27	N+37	186	186	N+14	N+14	242	248	N+8	N+14	150	158	143	161	132	150	N+10	N+28	224	230	N+4	N+10	177	187	N+4	N+14	241	249	N+6	N+14	234	258	N+18	N+42	170	178	133	139	Noir
	Parellada	8938	VIVC	331	242	248	N+12	N+18	239	271	N+5	N+37	186	202	N+14	N+30	244	244	N+10	N+10	158	164	165	169	132	142	N+10	N+20	226	232	N+6	N+12	177	179	N+4	N+6	239	241	N+4	N+6	258	258	N+42	N+42	178	188	133	139	Blanc
	Parraleta	8951	VIVC	332	238	238	N+8	N+8	239	251	N+5	N+17	184	186	N+12	N+14	248	258	N+14	N+24	172	172	137	143	132	132	N+10	N+10	220	236	N+0	N+16	177	187	N+4	N+14	241	255	N+6	N+20	244	258	N+28	N+42	192	194	133	139	Noir
	Pâte Noir	8973	VIVC	333	246	250	N+16	N+20	271	271	N+37	N+37	192	192	N+20	N+20	240	240	N+6	N+6	138	156	131	141	132	132	N+10	N+10	224	248	N+4	N+28	179	199	N+6	N+26	237	241	N+2	N+6	244	246	N+28	N+30	178	178	139	139	Noir
	Patricia INTA	4440	VIVC	334	248	252	N+18	N+22	255	271	N+21	N+37	186	202	N+14	N+30	252	254	N+18	N+20	158	164	143	169	144	150	N+22	N+28	226	232	N+6	N+12	177	192	N+4	N+19	241	249	N+6	N+14	258	268	N+42	N+52	192	194	133	139	Rose
	Paula	17749	VIVC	335	242	252	N+12	N+22	271	271	N+37	N+37	186	202	N+14	N+30	248	254	N+14	N+20	158	158	141	143	132	150	N+10	N+28	230	234	N+10	N+14	183	192	N+10	N+19	239	249	N+4	N+14	244	244	N+28	N+28	178	188	133	139	Blanc
	Pecsi Szagos	9075	VIVC	336	238	248	N+8	N+18	263	271	N+29	N+37	184	186	N+12	N+14	248	252	N+14	N+18	150	166	141	143	132	132	N+10	N+10	234	244	N+14	N+24	177	177	N+4	N+4	241	241	N+6	N+6	268	268	N+52	N+52	178	188	133	139	Blanc
	Pedral	9078	VIVC	337	238	262	N+8	N+32	239	251	N+5	N+17	184	194	N+12	N+22	244	248	N+10	N+14	170	178	151	165	150	156	N+28	N+34	224	224	N+4	N+4	179	183	N+6	N+10	239	263	N+4	N+28	228	254	N+12	N+38	170	188	133	139	Noir
	Pedro Giménez	24977	VIVC	338	238	248	N+8	N+18	257	263	N+23	N+29	184	194	N+12	N+22	244	248	N+10	N+14	138	158	141	141	132	132	N+10	N+10	226	226	N+6	N+6	183	192	N+10	N+19	241	249	N+6	N+14	268	268	N+52	N+52	170	188	133	139	Blanc
	Pedro Ximénez	9080	VIVC	339	238	238	N+8	N+8	249	271	N+15	N+37	186	186	N+14	N+14	240	244	N+6	N+10	164	176	145	165	132	144	N+10	N+22	234	238	N+14	N+18	179	183	N+6	N+10	241	249	N+6	N+14	258	264	N+42	N+48	178	188	133	139	Blanc
	Perlaut	9158	VIVC	340	246	248	N+16	N+18	261	271	N+27	N+37	184	202	N+12	N+30	256	256	N+22	N+22	150	158	161	165	132	132	N+10	N+10	224	234	N+4	N+14	179	179	N+6	N+6	239	241	N+4	N+6	218	234	N+2	N+18	188	198	133	139	Blanc
	Perle	9159	VIVC	341	256	256	N+26	N+26	251	271	N+17	N+37	192	192	N+20	N+20	240	242	N+6	N+8	158	158	151	161	150	150	N+28	N+28	226	230	N+6	N+10	179	187	N+6	N+14	249	249	N+14	N+14	234	244	N+18	N+28	170	198	133	139	Noir
	Perricone	9182	VIVC	342	238	238	N+8	N+8	251	257	N+17	N+23	186	194	N+14	N+22	240	244	N+6	N+10	158	172	161	165	132	134	N+10	N+12	226	234	N+6	N+14	181	183	N+8	N+10	241	255	N+6	N+20	234	258	N+18	N+42	178	198	139	145	Noir
	Perrum Branco	9183	VIVC	343	238	242	N+8	N+12	251	271	N+17	N+37	186	186	N+14	N+14	240	244	N+6	N+10	172	176	165	169	132	144	N+10	N+22	234	238	N+14	N+18	179	183	N+6	N+10	241	249	N+6	N+14	264	264	N+48	N+48	178	188	139	145	Blanc
	Perruno	9185	VIVC	344	232	248	N+2	N+18	255	271	N+21	N+37	192	202	N+20	N+30	234	240	N+0	N+6	138	150	137	165	132	132	N+10	N+10	226	238	N+6	N+18	183	187	N+10	N+14	241	241	N+6	N+6	234	244	N+18	N+28	188	194	131	139	Blanc
	Petit Meslier	7675	VIVC	345	248	256	N+18	N+26	271	271	N+37	N+37	192	202	N+20	N+30	234	248	N+0	N+14	158	168	143	161	132	150	N+10	N+28	232	236	N+12	N+16	177	187	N+4	N+14	239	249	N+4	N+14	236	246	N+20	N+30	170	198	139	145	Blanc
	Petit Verdot	12974	VIVC	346	238	262	N+8	N+32	239	239	N+5	N+5	192	202	N+20	N+30	248	252	N+14	N+18	162	166	159	161	142	154	N+20	N+32	224	230	N+4	N+10	177	187	N+4	N+14	249	255	N+14	N+20	218	236	N+2	N+20	170	178	133	139	Noir
	Phoenix	9224	VIVC	347	246	250	N+16	N+20	239	271	N+5	N+37	192	192	N+20	N+20	242	258	N+8	N+24	138	150	143	151	142	150	N+20	N+28	226	234	N+6	N+14	179	187	N+6	N+14	249	255	N+14	N+20	234	244	N+18	N+28	198	198	139	139	Blanc
	Picolit Nero	9238	VIVC	348	238	262	N+8	N+32	239	263	N+5	N+29	192	194	N+20	N+22	246	248	N+12	N+14	158	162	141	145	134	150	N+12	N+28	230	244	N+10	N+24	177	192	N+4	N+19	255	255	N+20	N+20	236	264	N+20	N+48	170	188	133	141	Noir
	Piedirosso	9239	VIVC	349	248	262	N+18	N+32	239	255	N+5	N+21	192	200	N+20	N+28	256	256	N+22	N+22	162	176	157	167	142	150	N+20	N+28	230	234	N+10	N+14	187	187	N+14	N+14	239	263	N+4	N+28	236	258	N+20	N+42	188	192	133	145	Noir
	Pignoletto	9254	VIVC	350	248	262	N+18	N+32	251	257	N+17	N+23	198	200	N+26	N+28	240	248	N+6	N+14	150	168	151	165	132	144	N+10	N+22	224	244	N+4	N+24	183	187	N+10	N+14	241	241	N+6	N+6	236	258	N+20	N+42	188	188	133	139	Blanc
	Pinot Noir	9279	VIVC	351	238	242	N+8	N+12	239	271	N+5	N+37	186	192	N+14	N+20	236	242	N+2	N+8	158	162	151	165	136	150	N+14	N+28	226	236	N+6	N+16	183	187	N+10	N+14	239	249	N+4	N+14	218	236	N+2	N+20	170	178	133	145	Noir
	Pinotage	9286	VIVC	352	238	246	N+8	N+16	239	261	N+5	N+27	192	202	N+20	N+30	236	252	N+2	N+18	158	162	151	151	132	150	N+10	N+28	224	236	N+4	N+16	177	183	N+4	N+10	249	249	N+14	N+14	218	228	N+2	N+12	178	178	139	145	Noir
	Piquepoul Noir	9298	VIVC	353	238	242	N+8	N+12	239	261	N+5	N+27	186	186	N+14	N+14	248	248	N+14	N+14	158	158	143	161	132	132	N+10	N+10	224	230	N+4	N+10	177	187	N+4	N+14	241	249	N+6	N+14	234	236	N+18	N+20	178	192	133	139	Noir
	Pirovano 93	9403	VIVC	354	246	246	N+16	N+16	271	271	N+37	N+37	190	202	N+18	N+30	242	248	N+8	N+14	158	158	141	141	132	142	N+10	N+20	232	234	N+12	N+14	183	187	N+10	N+14	239	255	N+4	N+20	244	260	N+28	N+44	178	188	133	139	Blanc
	Plant Droit	9536	VIVC	355	232	248	N+2	N+18	239	251	N+5	N+17	198	202	N+26	N+30	248	254	N+14	N+20	158	166	143	159	150	150	N+28	N+28	224	234	N+4	N+14	183	192	N+10	N+19	249	263	N+14	N+28	248	258	N+32	N+42	170	192	133	139	Noir
	Planta Fina	9542	VIVC	356	238	242	N+8	N+12	249	271	N+15	N+37	184	186	N+12	N+14	248	254	N+14	N+20	172	176	141	169	142	144	N+20	N+22	226	238	N+6	N+18	177	192	N+4	N+19	241	255	N+6	N+20	248	258	N+32	N+42	178	188	133	139	Blanc
	Planta Mula	22978	VIVC	357	238	248	N+8	N+18	255	271	N+21	N+37	186	202	N+14	N+30	244	244	N+10	N+10	138	172	137	137	132	132	N+10	N+10	234	238	N+14	N+18	179	181	N+6	N+8	241	241	N+6	N+6	244	254	N+28	N+38	188	194	139	145	Noir
	Planta Nova	9543	VIVC	358	238	238	N+8	N+8	249	271	N+15	N+37	186	186	N+14	N+14	244	254	N+10	N+20	158	164	143	155	136	148	N+14	N+26	224	226	N+4	N+6	177	192	N+4	N+19	249	255	N+14	N+20	236	244	N+20	N+28	192	196	133	139	Blanc
	Plavina Crna	9557	VIVC	359	238	248	N+8	N+18	251	263	N+17	N+29	186	198	N+14	N+26	234	240	N+0	N+6	150	152	143	165	132	142	N+10	N+20	230	234	N+10	N+14	177	187	N+4	N+14	239	239	N+4	N+4	248	258	N+32	N+42	178	178	139	139	Noir
	Portan	9612	VIVC	360	238	242	N+8	N+12	249	271	N+15	N+37	186	186	N+14	N+14	246	254	N+12	N+20	138	138	137	151	142	144	N+20	N+22	224	238	N+4	N+18	192	192	N+19	N+19	241	249	N+6	N+14	228	244	N+12	N+28	178	188	135	145	Noir
	Portugieser Blau	9620	VIVC	361	242	254	N+12	N+24	251	271	N+17	N+37	186	202	N+14	N+30	246	256	N+12	N+22	138	158	141	151	142	150	N+20	N+28	224	230	N+4	N+10	179	192	N+6	N+19	249	249	N+14	N+14	228	260	N+12	N+44	170	178	135	139	Noir
	Primitivo	9703	VIVC	362	246	248	N+16	N+18	255	263	N+21	N+29	198	202	N+26	N+30	234	256	N+0	N+22	150	164	141	165	132	142	N+10	N+20	224	234	N+4	N+14	177	179	N+4	N+6	239	239	N+4	N+4	248	258	N+32	N+42	178	188	139	139	Noir
	Prosperi 37	9755	TEVD	363	242	248	N+12	N+18	239	271	N+5	N+37	184	186	N+12	N+14	236	254	N+2	N+20	150	158	141	165	134	136	N+12	N+14	224	236	N+4	N+16	183	192	N+10	N+19	255	255	N+20	N+20	236	248	N+20	N+32	170	188	133	139	Blanc
	Puerto Alto	9619	VIVC	364	238	242	N+8	N+12	255	255	N+21	N+21	186	200	N+14	N+28	244	254	N+10	N+20	150	166	165	169	136	136	N+14	N+14	232	236	N+12	N+16	179	192	N+6	N+19	255	255	N+20	N+20	244	248	N+28	N+32	178	192	133	139	Blanc
	Quiebratinajas Blanco	9848	VIVC	365	238	242	N+8	N+12	255	261	N+21	N+27	184	186	N+12	N+14	244	248	N+10	N+14	158	178	143	169	136	156	N+14	N+34	224	232	N+4	N+12	181	183	N+8	N+10	249	255	N+14	N+20	244	258	N+28	N+42	170	192	133	139	Blanc
	Quigat	9854	VIVC	366	242	248	N+12	N+18	239	255	N+5	N+21	184	186	N+12	N+14	244	258	N+10	N+24	164	164	165	169	144	150	N+22	N+28	230	232	N+10	N+12	179	179	N+6	N+6	241	255	N+6	N+20	234	258	N+18	N+42	178	178	139	145	Blanc
	Rabigato	9857	VIVC	367	238	238	N+8	N+8	251	255	N+17	N+21	184	194	N+12	N+22	240	248	N+6	N+14	158	172	137	161	132	132	N+10	N+10	220	230	N+0	N+10	183	187	N+10	N+14	241	241	N+6	N+6	252	254	N+36	N+38	188	194	133	139	Blanc
	Rabo de Ovelha	16956	VIVC	368	238	242	N+8	N+12	239	255	N+5	N+21	186	192	N+14	N+20	244	244	N+10	N+10	164	178	165	169	136	150	N+14	N+28	220	234	N+0	N+14	179	179	N+6	N+6	255	263	N+20	N+28	234	248	N+18	N+32	178	192	133	139	Blanc
	Raboso Piave	9864	VIVC	369	246	256	N+16	N+26	271	271	N+37	N+37	194	194	N+22	N+22	240	248	N+6	N+14	158	158	151	151	134	142	N+12	N+20	226	230	N+6	N+10	183	187	N+10	N+14	255	255	N+20	N+20	234	234	N+18	N+18	170	198	133	145	Noir
	Rayada Melonera	7617	VIVC	370	238	252	N+8	N+22	261	271	N+27	N+37	184	186	N+12	N+14	244	254	N+10	N+20	172	172	169	169	132	132	N+10	N+10	226	236	N+6	N+16	183	192	N+10	N+19	241	241	N+6	N+6	236	260	N+20	N+44	178	188	133	139	Noir
	Redondal Blanc	15095	VIVC	371	238	242	N+8	N+12	255	271	N+21	N+37	186	202	N+14	N+30	240	242	N+6	N+8	158	164	151	165	132	150	N+10	N+28	230	230	N+10	N+10	183	187	N+10	N+14	249	255	N+14	N+20	234	254	N+18	N+38	170	194	131	145	Blanc
	Refosco dal Peduncolo Rosso	9987	VIVC	372	238	246	N+8	N+16	249	261	N+15	N+27	192	192	N+20	N+20	248	256	N+14	N+22	158	168	141	165	132	132	N+10	N+10	224	230	N+4	N+10	179	187	N+6	N+14	241	255	N+6	N+20	234	236	N+18	N+20	170	178	133	139	Noir
	Regent	4572	VIVC	373	246	250	N+16	N+20	239	271	N+5	N+37	192	202	N+20	N+30	248	256	N+14	N+22	158	192	133	151	132	152	N+10	N+30	224	236	N+4	N+16	183	187	N+10	N+14	241	241	N+6	N+6	234	258	N+18	N+42	170	198	139	139	Noir
	Rey	24858	VIVC	374	238	242	N+8	N+12	251	271	N+17	N+37	186	194	N+14	N+22	234	244	N+0	N+10	158	164	143	161	142	150	N+20	N+28	224	238	N+4	N+18	183	192	N+10	N+19	249	255	N+14	N+20	244	262	N+28	N+46	178	188	139	149	Blanc
	Ribol	10053	VIVC	375	248	254	N+18	N+24	261	271	N+27	N+37	202	202	N+30	N+30	248	254	N+14	N+20	158	170	141	151	132	136	N+10	N+14	224	234	N+4	N+14	183	192	N+10	N+19	239	255	N+4	N+20	244	260	N+28	N+44	192	194	133	139	Noir
	Ribolla Gialla	10054	VIVC	376	238	248	N+8	N+18	249	251	N+15	N+17	194	198	N+22	N+26	234	248	N+0	N+14	158	172	165	169	142	150	N+20	N+28	230	232	N+10	N+12	177	183	N+4	N+10	255	263	N+20	N+28	228	234	N+12	N+18	192	198	133	139	Blanc
	Rieslaner	10073	VIVC	377	242	248	N+12	N+18	271	271	N+37	N+37	186	202	N+14	N+30	240	246	N+6	N+12	158	168	143	165	150	150	N+28	N+28	224	224	N+4	N+4	179	192	N+6	N+19	249	249	N+14	N+14	228	236	N+12	N+20	170	170	133	145	Noir
	Riesling Weiß	10077	VIVC	378	248	256	N+18	N+26	251	271	N+17	N+37	192	202	N+20	N+30	240	242	N+6	N+8	138	168	143	151	142	150	N+20	N+28	224	232	N+4	N+12	179	187	N+6	N+14	249	255	N+14	N+20	228	234	N+12	N+18	170	198	139	145	Blanc
	Rifosko Merkouri	25285	VIVC	379	238	248	N+8	N+18	255	271	N+21	N+37	186	188	N+14	N+16	248	252	N+14	N+18	138	176	165	169	142	144	N+20	N+22	224	226	N+4	N+6	177	192	N+4	N+19	241	255	N+6	N+20	248	254	N+32	N+38	178	188	133	139	Noir
	Roal	10298	VIVC	380	248	252	N+18	N+22	251	255	N+17	N+21	186	202	N+14	N+30	244	244	N+10	N+10	164	166	143	169	136	142	N+14	N+20	234	236	N+14	N+16	179	181	N+6	N+8	241	255	N+6	N+20	234	244	N+18	N+28	188	192	139	145	Noir
	Roditis	10141	VIVC	381	246	248	N+16	N+18	251	271	N+17	N+37	192	200	N+20	N+28	236	248	N+2	N+14	164	176	141	165	132	144	N+10	N+22	224	226	N+4	N+6	183	192	N+10	N+19	239	241	N+4	N+6	236	248	N+20	N+32	184	192	133	139	Rose
	Rome	10181	IFAPA	382	238	238	N+8	N+8	255	271	N+21	N+37	186	194	N+14	N+22	244	254	N+10	N+20	138	164	143	165	136	144	N+14	N+22	236	238	N+16	N+18	179	192	N+6	N+19	241	255	N+6	N+20	236	258	N+20	N+42	178	192	133	139	Noir
	Rondinella	10189	VIVC	383	238	238	N+8	N+8	271	271	N+37	N+37	186	192	N+14	N+20	244	248	N+10	N+14	172	178	151	165	142	150	N+20	N+28	224	230	N+4	N+10	177	187	N+4	N+14	241	255	N+6	N+20	246	258	N+30	N+42	170	188	135	139	Noir
	Rossignola	10219	VIVC	384	238	246	N+8	N+16	255	271	N+21	N+37	192	202	N+20	N+30	248	248	N+14	N+14	138	178	159	169	150	154	N+28	N+32	232	234	N+12	N+14	183	187	N+10	N+14	257	263	N+22	N+28	246	258	N+30	N+42	188	198	139	145	Noir
	Rouge du Pays	10240	VIVC	385	246	262	N+16	N+32	249	261	N+15	N+27	192	192	N+20	N+20	236	244	N+2	N+10	150	158	151	161	132	138	N+10	N+16	224	226	N+4	N+6	183	187	N+10	N+14	239	241	N+4	N+6	244	268	N+28	N+52	178	188	133	139	Noir
	Roussanne	10258	VIVC	386	238	252	N+8	N+22	251	255	N+17	N+21	194	198	N+22	N+26	236	248	N+2	N+14	158	158	141	159	132	132	N+10	N+10	224	230	N+4	N+10	183	187	N+10	N+14	241	249	N+6	N+14	258	258	N+42	N+42	178	192	139	147	Blanc
	Royalty	10288	VIVC	387	248	256	N+18	N+26	249	255	N+15	N+21	182	192	N+10	N+20	244	254	N+10	N+20	158	160	119	153	144	150	N+22	N+28	232	236	N+12	N+16	173	192	N+0	N+19	241	249	N+6	N+14	228	248	N+12	N+32	170	188	133	139	Noir
	Rubinia	17748	VIVC	388	238	242	N+8	N+12	263	263	N+29	N+29	186	202	N+14	N+30	236	256	N+2	N+22	158	162	143	151	132	134	N+10	N+12	234	236	N+14	N+16	183	192	N+10	N+19	239	255	N+4	N+20	244	258	N+28	N+42	178	188	139	139	Noir
	Rubired	10308	VIVC	389	248	262	N+18	N+32	271	271	N+37	N+37	184	196	N+12	N+24	240	244	N+6	N+10	164	172	131	137	132	144	N+10	N+22	232	232	N+12	N+12	179	179	N+6	N+6	241	241	N+6	N+6	254	260	N+38	N+44	188	188	139	139	Noir
	Ruby Cabernet	10313	VIVC	390	238	238	N+8	N+8	239	251	N+5	N+17	186	192	N+14	N+20	244	256	N+10	N+22	172	176	141	165	142	150	N+20	N+28	224	230	N+4	N+10	173	179	N+0	N+6	249	255	N+14	N+20	234	258	N+18	N+42	170	170	133	139	Noir
	Rufete	10331	VIVC	391	238	256	N+8	N+26	255	271	N+21	N+37	186	192	N+14	N+20	242	244	N+8	N+10	158	166	141	143	132	156	N+10	N+34	224	234	N+4	N+14	179	187	N+6	N+14	239	239	N+4	N+4	248	258	N+32	N+42	170	178	139	145	Noir
	Rupestris du Lot	10389	VIVC	392	256	260	N+26	N+30	nd	nd	nd	nd	194	194	N+22	N+22	256	260	N+22	N+26	168	172	133	135	136	136	N+14	N+14	234	266	N+14	N+46	203	205	N+30	N+32	237	237	N+2	N+2	220	242	N+4	N+26	178	178	133	139	Noir
	Ruzevina	10423	VIVC	393	238	248	N+8	N+18	239	271	N+5	N+37	188	194	N+16	N+22	234	248	N+0	N+14	138	176	143	169	132	144	N+10	N+22	226	226	N+6	N+6	177	192	N+4	N+19	239	241	N+4	N+6	236	248	N+20	N+32	170	192	139	145	Blanc
	Sábate	10433	VIVC	394	238	242	N+8	N+12	251	271	N+17	N+37	186	194	N+14	N+22	234	254	N+0	N+20	138	158	137	141	132	132	N+10	N+10	226	232	N+6	N+12	183	192	N+10	N+19	241	241	N+6	N+6	244	258	N+28	N+42	178	188	139	145	Noir
	Sabro	25056	VIVC	395	232	238	N+2	N+8	239	255	N+5	N+21	186	194	N+14	N+22	244	256	N+10	N+22	164	178	165	169	142	156	N+20	N+34	224	238	N+4	N+18	179	179	N+6	N+6	255	257	N+20	N+22	244	258	N+28	N+42	178	198	139	145	Blanc
	Saint Laurent	10470	VIVC	396	238	256	N+8	N+26	261	271	N+27	N+37	192	192	N+20	N+20	236	244	N+2	N+10	158	168	151	165	136	150	N+14	N+28	226	226	N+6	N+6	183	187	N+10	N+14	239	249	N+4	N+14	234	236	N+18	N+20	178	178	145	145	Noir
	Salceño	10495	VIVC	397	238	246	N+8	N+16	249	255	N+15	N+21	184	202	N+12	N+30	248	256	N+14	N+22	158	164	141	165	146	150	N+24	N+28	234	238	N+14	N+18	177	187	N+4	N+14	241	255	N+6	N+20	248	258	N+32	N+42	178	188	133	139	Blanc
	Salvador	10518	VIVC	398	238	250	N+8	N+20	249	255	N+15	N+21	186	198	N+14	N+26	240	248	N+6	N+14	138	176	141	141	134	144	N+12	N+22	234	238	N+14	N+18	177	187	N+4	N+14	255	255	N+20	N+20	244	258	N+28	N+42	178	192	133	139	Blanc
	Samarrinho	15684	VIVC	399	238	256	N+8	N+26	239	255	N+5	N+21	184	192	N+12	N+20	242	248	N+8	N+14	168	172	151	165	132	150	N+10	N+28	230	230	N+10	N+10	177	187	N+4	N+14	241	249	N+6	N+14	236	246	N+20	N+30	170	188	131	145	Blanc
	Sangiovese	10680	VIVC	400	238	262	N+8	N+32	251	255	N+17	N+21	192	194	N+20	N+22	240	256	N+6	N+22	158	168	143	165	132	132	N+10	N+10	224	234	N+4	N+14	177	183	N+4	N+10	241	241	N+6	N+6	234	244	N+18	N+28	178	198	139	139	Noir
	Santa Magdalena	10690	VIVC	401	238	246	N+8	N+16	251	271	N+17	N+37	184	192	N+12	N+20	236	254	N+2	N+20	158	172	141	169	132	144	N+10	N+22	226	236	N+6	N+16	183	192	N+10	N+19	239	241	N+4	N+6	234	258	N+18	N+42	170	178	133	133	Blanc
	Savagnin Blanc	17636	VIVC	402	242	256	N+12	N+26	239	271	N+5	N+37	186	192	N+14	N+20	242	248	N+8	N+14	158	168	151	161	150	150	N+28	N+28	230	236	N+10	N+16	187	187	N+14	N+14	249	249	N+14	N+14	234	236	N+18	N+20	170	170	133	145	Blanc
	Savvatiano	10798	VIVC	403	244	248	N+14	N+18	251	257	N+17	N+23	194	200	N+22	N+28	234	248	N+0	N+14	176	176	141	165	140	144	N+18	N+22	224	226	N+4	N+6	183	192	N+10	N+19	241	249	N+6	N+14	236	258	N+20	N+42	184	192	139	139	Blanc
	Schiava Grossa	10823	VIVC	404	246	246	N+16	N+16	251	271	N+17	N+37	190	192	N+18	N+20	236	256	N+2	N+22	158	178	161	165	134	154	N+12	N+32	234	236	N+14	N+16	179	183	N+6	N+10	241	255	N+6	N+20	236	244	N+20	N+28	178	188	139	141	Noir
	Schiava Lombarda	10825	VIVC	405	238	252	N+8	N+22	249	271	N+15	N+37	192	194	N+20	N+22	234	248	N+0	N+14	138	164	143	159	132	142	N+10	N+20	224	232	N+4	N+12	177	183	N+4	N+10	239	255	N+4	N+20	244	246	N+28	N+30	198	198	139	139	Noir
	Sciacarello	10837	VIVC	406	238	246	N+8	N+16	251	271	N+17	N+37	192	202	N+20	N+30	242	242	N+8	N+8	158	158	161	169	132	132	N+10	N+10	224	226	N+4	N+6	181	187	N+8	N+14	239	241	N+4	N+6	236	258	N+20	N+42	178	188	133	139	Noir
	Seibel 1	10859	VIVC	407	246	250	N+16	N+20	271	271	N+37	N+37	192	192	N+20	N+20	240	258	N+6	N+24	156	168	131	141	132	146	N+10	N+24	224	248	N+4	N+28	179	184	N+6	N+11	241	243	N+6	N+8	252	258	N+36	N+42	182	188	139	139	Noir
	Sémillon	11480	VIVC	408	238	256	N+8	N+26	239	271	N+5	N+37	186	192	N+14	N+20	244	248	N+10	N+14	158	158	141	151	132	132	N+10	N+10	234	236	N+14	N+16	173	183	N+0	N+10	241	249	N+6	N+14	234	244	N+18	N+28	178	192	133	139	Blanc
	Seña	11483	VIVC	409	242	248	N+12	N+18	239	271	N+5	N+37	186	198	N+14	N+26	244	248	N+10	N+14	158	176	141	169	144	154	N+22	N+32	234	238	N+14	N+18	179	187	N+6	N+14	241	255	N+6	N+20	234	268	N+18	N+52	178	196	133	145	Noir
	Sercial	11497	VIVC	410	238	252	N+8	N+22	239	239	N+5	N+5	186	192	N+14	N+20	244	256	N+10	N+22	172	178	151	165	132	150	N+10	N+28	224	236	N+4	N+16	179	183	N+6	N+10	239	263	N+4	N+28	234	258	N+18	N+42	188	192	133	139	Blanc
	Sicilien	11775	VIVC	411	242	248	N+12	N+18	239	271	N+5	N+37	184	186	N+12	N+14	248	254	N+14	N+20	162	164	141	165	132	132	N+10	N+10	224	236	N+4	N+16	187	192	N+14	N+19	239	239	N+4	N+4	234	246	N+18	N+30	178	192	133	139	Blanc
	Silvaner Gruen	11805	VIVC	412	242	246	N+12	N+16	271	271	N+37	N+37	186	202	N+14	N+30	246	248	N+12	N+14	138	158	151	165	150	152	N+28	N+30	224	230	N+4	N+10	187	192	N+14	N+19	241	249	N+6	N+14	228	236	N+12	N+20	170	194	133	139	Noir
	Siria	2742	VIVC	413	238	248	N+8	N+18	239	251	N+5	N+17	184	202	N+12	N+30	244	244	N+10	N+10	166	178	143	151	136	150	N+14	N+28	220	232	N+0	N+12	179	179	N+6	N+6	255	263	N+20	N+28	228	248	N+12	N+32	192	192	133	139	Blanc
	Sirius	11833	VIVC	414	236	246	N+6	N+16	255	271	N+21	N+37	178	192	N+6	N+20	242	258	N+8	N+24	158	192	131	161	132	150	N+10	N+28	226	230	N+6	N+10	179	187	N+6	N+14	241	249	N+6	N+14	234	244	N+18	N+28	188	198	139	139	Blanc
	Staufer	11802	FEM	415	236	242	N+6	N+12	239	271	N+5	N+37	178	186	N+6	N+14	242	252	N+8	N+18	138	150	143	161	132	150	N+10	N+28	226	234	N+6	N+14	179	187	N+6	N+14	241	249	N+6	N+14	228	234	N+12	N+18	170	188	139	139	Blanc
	Sugraone	12087	VIVC	416	238	248	N+8	N+18	249	271	N+15	N+37	184	186	N+12	N+14	252	256	N+18	N+22	138	176	165	169	134	134	N+12	N+12	224	234	N+4	N+14	177	179	N+4	N+6	255	255	N+20	N+20	234	248	N+18	N+32	192	194	139	139	Blanc
	Sumoll	12072	VIVC	417	242	248	N+12	N+18	255	271	N+21	N+37	184	186	N+12	N+14	244	258	N+10	N+24	164	176	151	169	132	144	N+10	N+22	224	238	N+4	N+18	177	179	N+4	N+6	241	241	N+6	N+6	236	236	N+20	N+20	178	178	139	145	Noir
	Syrah	11748	VIVC	418	238	238	N+8	N+8	239	271	N+5	N+37	186	192	N+14	N+20	242	248	N+8	N+14	162	166	161	165	132	132	N+10	N+10	224	230	N+4	N+10	187	189	N+14	N+16	241	241	N+6	N+6	218	228	N+2	N+12	170	192	133	139	Noir
	Tarragoní	12266	VIVC	419	242	248	N+12	N+18	239	271	N+5	N+37	184	186	N+12	N+14	244	244	N+10	N+10	164	164	151	165	132	144	N+10	N+22	230	238	N+10	N+18	179	179	N+6	N+6	241	241	N+6	N+6	234	258	N+18	N+42	178	188	139	145	Noir
	Tebrizi	6249	VIVC	420	238	244	N+8	N+14	243	271	N+9	N+37	200	200	N+28	N+28	240	248	N+6	N+14	150	176	143	165	136	136	N+14	N+14	232	236	N+12	N+16	183	187	N+10	N+14	239	241	N+4	N+6	258	260	N+42	N+44	192	194	139	145	Blanc
	Teinturier	12304	VIVC	421	238	242	N+8	N+12	271	271	N+37	N+37	186	192	N+14	N+20	242	252	N+8	N+18	158	158	157	165	136	150	N+14	N+28	236	236	N+16	N+16	177	187	N+4	N+14	239	249	N+4	N+14	228	236	N+12	N+20	170	178	133	139	Noir
	Tempranillo Tinto	12350	VIVC	422	238	252	N+8	N+22	249	251	N+15	N+17	194	198	N+22	N+26	244	248	N+10	N+14	158	176	141	169	142	144	N+20	N+22	234	234	N+14	N+14	181	181	N+8	N+8	241	255	N+6	N+20	258	258	N+42	N+42	170	188	133	139	Noir
	Teroldego	12371	VIVC	423	238	246	N+8	N+16	239	261	N+5	N+27	192	192	N+20	N+20	240	252	N+6	N+18	158	168	161	165	136	154	N+14	N+32	224	226	N+4	N+6	177	183	N+4	N+10	239	241	N+4	N+6	228	236	N+12	N+20	178	178	135	139	Noir
	Terrano	12374	VIVC	424	246	248	N+16	N+18	249	271	N+15	N+37	190	192	N+18	N+20	236	248	N+2	N+14	150	158	141	143	134	154	N+12	N+32	224	226	N+4	N+6	187	187	N+14	N+14	241	255	N+6	N+20	218	234	N+2	N+18	170	170	139	141	Noir
	Terret Noir	12384	VIVC	425	242	246	N+12	N+16	239	239	N+5	N+5	186	202	N+14	N+30	248	248	N+14	N+14	158	158	151	165	132	132	N+10	N+10	224	224	N+4	N+4	177	183	N+4	N+10	239	241	N+4	N+6	258	258	N+42	N+42	178	188	133	139	Noir
	Terriza	25067	VIVC	426	238	248	N+8	N+18	239	251	N+5	N+17	194	202	N+22	N+30	244	248	N+10	N+14	164	166	137	143	136	142	N+14	N+20	234	234	N+14	N+14	179	183	N+6	N+10	255	255	N+20	N+20	234	248	N+18	N+32	188	192	139	145	Noir
	Tetona Blanca	12406	VIVC	427	238	248	N+8	N+18	255	271	N+21	N+37	186	202	N+14	N+30	248	254	N+14	N+20	164	166	143	143	142	146	N+20	N+24	224	234	N+4	N+14	177	192	N+4	N+19	255	267	N+20	N+32	234	248	N+18	N+32	170	192	139	139	Blanc
	Thallóczy Lajos	12414	VIVC	428	248	248	N+18	N+18	271	271	N+37	N+37	184	184	N+12	N+12	252	254	N+18	N+20	158	176	141	143	132	148	N+10	N+26	230	236	N+10	N+16	177	179	N+4	N+6	239	249	N+4	N+14	234	268	N+18	N+52	170	188	133	139	Blanc
	Tibouren	12434	VIVC	429	246	248	N+16	N+18	249	251	N+15	N+17	184	202	N+12	N+30	246	256	N+12	N+22	168	172	165	165	132	138	N+10	N+16	224	236	N+4	N+16	177	177	N+4	N+4	239	255	N+4	N+20	244	268	N+28	N+52	170	178	133	145	Noir
	Tinta Barroca	12462	VIVC	430	238	242	N+8	N+12	251	271	N+17	N+37	186	190	N+14	N+18	242	244	N+8	N+10	164	172	151	151	142	150	N+20	N+28	226	234	N+6	N+14	179	181	N+6	N+8	249	255	N+14	N+20	234	244	N+18	N+28	170	188	133	145	Noir
	Tinta Carvalha	12467	VIVC	431	248	262	N+18	N+32	255	271	N+21	N+37	192	202	N+20	N+30	244	248	N+10	N+14	166	172	143	151	144	150	N+22	N+28	230	234	N+10	N+14	179	187	N+6	N+14	241	249	N+6	N+14	228	248	N+12	N+32	170	178	139	145	Noir
	Tinta Francisca	15686	VIVC	432	238	238	N+8	N+8	251	255	N+17	N+21	184	186	N+12	N+14	240	244	N+6	N+10	158	172	137	165	132	132	N+10	N+10	236	238	N+16	N+18	183	187	N+10	N+14	239	241	N+4	N+6	228	254	N+12	N+38	178	188	139	139	Noir
	Tinto Cão	12500	VIVC	433	238	262	N+8	N+32	249	271	N+15	N+37	184	192	N+12	N+20	244	248	N+10	N+14	166	172	137	137	132	132	N+10	N+10	230	232	N+10	N+12	179	183	N+6	N+10	241	241	N+6	N+6	254	266	N+38	N+50	188	198	131	139	Noir
	Tinto Velasco	17353	VIVC	434	232	252	N+2	N+22	251	251	N+17	N+17	198	202	N+26	N+30	234	248	N+0	N+14	166	176	165	169	132	132	N+10	N+10	230	236	N+10	N+16	177	183	N+4	N+10	239	239	N+4	N+4	248	260	N+32	N+44	170	198	139	145	Noir
	Tompa Mihály	12564	VIVC	435	246	250	N+16	N+20	239	263	N+5	N+29	192	202	N+20	N+30	244	256	N+10	N+22	158	162	141	165	134	148	N+12	N+26	226	236	N+6	N+16	183	192	N+10	N+19	249	255	N+14	N+20	236	244	N+20	N+28	178	196	139	139	Blanc
	Torrontés Mendocino	15161	VIVC	436	248	248	N+18	N+18	239	271	N+5	N+37	184	192	N+12	N+20	244	248	N+10	N+14	158	166	141	165	132	132	N+10	N+10	226	230	N+6	N+10	187	192	N+14	N+19	241	249	N+6	N+14	244	244	N+28	N+28	170	170	131	133	Blanc
	Torrontés Riojano	15162	VIVC	437	248	248	N+18	N+18	257	263	N+23	N+29	184	192	N+12	N+20	248	252	N+14	N+18	158	168	141	165	132	134	N+10	N+12	226	230	N+6	N+10	177	183	N+4	N+10	239	249	N+4	N+14	244	244	N+28	N+28	170	192	133	139	Blanc
	Torrontés Sanjuanino	17350	VIVC	438	238	248	N+8	N+18	255	271	N+21	N+37	184	194	N+12	N+22	248	252	N+14	N+18	138	158	143	165	132	148	N+10	N+26	226	230	N+6	N+10	177	183	N+4	N+10	241	249	N+6	N+14	268	268	N+52	N+52	188	196	133	139	Blanc
	Tortosí	12583	VIVC	439	238	242	N+8	N+12	239	271	N+5	N+37	186	194	N+14	N+22	240	254	N+6	N+20	164	164	137	169	132	142	N+10	N+20	226	238	N+6	N+18	179	187	N+6	N+14	241	255	N+6	N+20	236	244	N+20	N+28	178	188	139	145	Blanc
	Touriga Franca	12593	VIVC	440	238	242	N+8	N+12	239	271	N+5	N+37	190	192	N+18	N+20	242	244	N+8	N+10	150	162	151	151	142	150	N+20	N+28	224	226	N+4	N+6	179	181	N+6	N+8	249	255	N+14	N+20	234	254	N+18	N+38	170	192	133	145	Noir
	Touriga Nacional	12594	VIVC	441	238	238	N+8	N+8	239	271	N+5	N+37	186	192	N+14	N+20	242	242	N+8	N+8	162	172	151	151	142	150	N+20	N+28	224	234	N+4	N+14	179	187	N+6	N+14	249	255	N+14	N+20	234	268	N+18	N+52	178	192	133	133	Noir
	Trebbiano Spoletino	12627	VIVC	442	248	262	N+18	N+32	249	255	N+15	N+21	194	198	N+22	N+26	248	248	N+14	N+14	158	168	151	161	132	132	N+10	N+10	226	226	N+6	N+6	187	192	N+14	N+19	241	249	N+6	N+14	236	248	N+20	N+32	170	188	133	139	Blanc
	Trebbiano Toscano	12628	VIVC	443	248	252	N+18	N+22	249	271	N+15	N+37	192	198	N+20	N+26	242	248	N+8	N+14	162	176	141	161	132	142	N+10	N+20	224	230	N+4	N+10	177	181	N+4	N+8	241	255	N+6	N+20	244	248	N+28	N+32	178	188	133	139	Blanc
	Trepat	12633	VIVC	444	242	248	N+12	N+18	239	271	N+5	N+37	186	202	N+14	N+30	248	254	N+14	N+20	172	176	143	169	132	142	N+10	N+20	224	232	N+4	N+12	177	192	N+4	N+19	241	255	N+6	N+20	258	258	N+42	N+42	178	192	133	139	Noir
	Trincadeira	15685	VIVC	445	238	248	N+8	N+18	239	271	N+5	N+37	186	202	N+14	N+30	244	248	N+10	N+14	158	166	143	165	132	150	N+10	N+28	232	236	N+12	N+16	179	183	N+6	N+10	241	263	N+6	N+28	228	234	N+12	N+18	178	192	133	139	Noir
	Trobat	12660	VIVC	446	246	262	N+16	N+32	249	255	N+15	N+21	186	194	N+14	N+22	256	256	N+22	N+22	172	172	137	169	138	142	N+16	N+20	234	236	N+14	N+16	181	187	N+8	N+14	255	271	N+20	N+36	244	248	N+28	N+32	178	188	131	139	Noir
	Trousseau Noir	12668	VIVC	447	238	256	N+8	N+26	239	255	N+5	N+21	186	186	N+14	N+14	242	244	N+8	N+10	158	166	141	161	142	150	N+20	N+28	236	236	N+16	N+16	173	187	N+0	N+14	249	255	N+14	N+20	234	248	N+18	N+32	170	198	133	145	Noir
	Uva di Troia	12819	VIVC	448	242	252	N+12	N+22	249	271	N+15	N+37	186	198	N+14	N+26	248	248	N+14	N+14	164	176	169	169	142	150	N+20	N+28	224	230	N+4	N+10	187	192	N+14	N+19	263	267	N+28	N+32	244	248	N+28	N+32	188	198	139	139	Noir
	Valdiguié	12861	VIVC	449	238	262	N+8	N+32	239	255	N+5	N+21	194	200	N+22	N+28	252	256	N+18	N+22	162	172	161	165	142	150	N+20	N+28	224	236	N+4	N+16	177	189	N+4	N+16	249	255	N+14	N+20	236	268	N+20	N+52	170	178	133	145	Noir
	Valencí Tinto	12865	VIVC	450	238	242	N+8	N+12	239	255	N+5	N+21	186	194	N+14	N+22	240	244	N+6	N+10	150	164	141	169	136	142	N+14	N+20	226	234	N+6	N+14	179	187	N+6	N+14	255	255	N+20	N+20	258	260	N+42	N+44	178	192	133	139	Noir
	Verdejo Blanco	12949	VIVC	451	238	256	N+8	N+26	239	251	N+5	N+17	184	192	N+12	N+20	248	248	N+14	N+14	158	172	141	151	150	156	N+28	N+34	224	236	N+4	N+16	181	187	N+8	N+14	249	249	N+14	N+14	234	258	N+18	N+42	170	170	133	145	Blanc
	Verdelho Branco	22304	VIVC	452	238	256	N+8	N+26	255	271	N+21	N+37	192	194	N+20	N+22	244	248	N+10	N+14	158	164	161	165	132	150	N+10	N+28	220	230	N+0	N+10	179	187	N+6	N+14	241	249	N+6	N+14	234	246	N+18	N+30	170	188	133	145	Blanc
	Verdicchio Bianco	12963	VIVC	453	238	246	N+8	N+16	251	255	N+17	N+21	194	194	N+22	N+22	246	254	N+12	N+20	164	166	165	165	132	154	N+10	N+32	226	238	N+6	N+18	177	183	N+4	N+10	241	241	N+6	N+6	236	258	N+20	N+42	170	198	135	139	Blanc
	Verdil	12965	VIVC	454	238	238	N+8	N+8	261	271	N+27	N+37	184	186	N+12	N+14	246	256	N+12	N+22	176	178	165	169	132	144	N+10	N+22	226	232	N+6	N+12	177	192	N+4	N+19	239	241	N+4	N+6	236	258	N+20	N+42	178	188	133	139	Blanc
	Verduzzo Friulano	12976	VIVC	455	238	262	N+8	N+32	239	255	N+5	N+21	186	192	N+14	N+20	248	256	N+14	N+22	164	178	159	169	132	150	N+10	N+28	224	234	N+4	N+14	179	189	N+6	N+16	239	255	N+4	N+20	236	246	N+20	N+30	178	188	139	141	Blanc
	Vermentino	12989	VIVC	456	248	248	N+18	N+18	249	255	N+15	N+21	198	202	N+26	N+30	246	256	N+12	N+22	164	172	157	165	132	150	N+10	N+28	232	236	N+12	N+16	177	179	N+4	N+6	241	249	N+6	N+14	236	244	N+20	N+28	170	198	139	145	Blanc
	Vernaccia di Oristano	12997	VIVC	457	248	262	N+18	N+32	251	255	N+17	N+21	192	198	N+20	N+26	248	256	N+14	N+22	150	168	159	165	132	154	N+10	N+32	230	244	N+10	N+24	179	192	N+6	N+19	241	249	N+6	N+14	234	236	N+18	N+20	178	198	135	145	Blanc
	Vernaccia di San Gimignano	12998	VIVC	458	238	248	N+8	N+18	249	271	N+15	N+37	186	188	N+14	N+16	236	242	N+2	N+8	150	166	141	141	134	142	N+12	N+20	224	224	N+4	N+4	181	187	N+8	N+14	241	241	N+6	N+6	244	258	N+28	N+42	170	198	139	145	Blanc
	Verona	13002	VIVC	459	242	248	N+12	N+18	239	271	N+5	N+37	184	202	N+12	N+30	252	252	N+18	N+18	150	158	141	165	134	136	N+12	N+14	236	236	N+16	N+16	177	177	N+4	N+4	249	255	N+14	N+20	236	248	N+20	N+32	188	192	133	139	Blanc
	Vidadillo	13035	VIVC	460	232	238	N+2	N+8	239	261	N+5	N+27	202	202	N+30	N+30	244	254	N+10	N+20	138	164	143	165	136	150	N+14	N+28	236	238	N+16	N+18	179	192	N+6	N+19	255	255	N+20	N+20	248	260	N+32	N+44	192	192	133	139	Noir
	Vijariego Blanco	13075	VIVC	461	238	248	N+8	N+18	255	271	N+21	N+37	186	202	N+14	N+30	244	248	N+10	N+14	164	170	141	169	136	144	N+14	N+22	232	236	N+12	N+16	179	183	N+6	N+10	241	255	N+6	N+20	234	258	N+18	N+42	178	192	139	145	Blanc
	Vinhão	13100	VIVC	462	238	262	N+8	N+32	239	239	N+5	N+5	186	194	N+14	N+22	242	248	N+8	N+14	162	168	141	165	132	134	N+10	N+12	220	224	N+0	N+4	187	187	N+14	N+14	241	259	N+6	N+24	236	258	N+20	N+42	188	196	131	133	Noir
	Viosinho	13109	VIVC	463	238	242	N+8	N+12	255	271	N+21	N+37	184	186	N+12	N+14	240	242	N+6	N+8	168	172	137	161	132	150	N+10	N+28	230	230	N+10	N+10	183	187	N+10	N+14	241	249	N+6	N+14	236	246	N+20	N+30	170	188	139	145	Blanc
	Vital	13122	VIVC	464	238	238	N+8	N+8	251	255	N+17	N+21	186	186	N+14	N+14	244	250	N+10	N+16	176	178	165	169	144	150	N+22	N+28	220	238	N+0	N+18	179	192	N+6	N+19	241	255	N+6	N+20	248	248	N+32	N+32	178	192	133	145	Blanc
	Viura	13127	VIVC	465	238	238	N+8	N+8	249	255	N+15	N+21	186	186	N+14	N+14	240	254	N+6	N+20	172	176	165	169	132	144	N+10	N+22	232	234	N+12	N+14	187	192	N+14	N+19	239	241	N+4	N+6	236	258	N+20	N+42	178	188	133	139	Blanc
	Vivona 378	13136	VIVC	466	246	250	N+16	N+20	239	271	N+5	N+37	194	202	N+22	N+30	246	252	N+12	N+18	158	178	141	143	134	148	N+12	N+26	226	234	N+6	N+14	177	192	N+4	N+19	249	255	N+14	N+20	226	244	N+10	N+28	196	198	133	139	Blanc
	Volta	13160	VIVC	467	238	248	N+8	N+18	263	271	N+29	N+37	184	192	N+12	N+20	236	252	N+2	N+18	158	162	141	151	134	150	N+12	N+28	226	234	N+6	N+14	177	183	N+4	N+10	249	255	N+14	N+20	236	246	N+20	N+30	170	178	133	145	Noir
	Vranac	13179	VIVC	468	246	248	N+16	N+18	255	255	N+21	N+21	192	198	N+20	N+26	256	256	N+22	N+22	164	172	151	165	132	132	N+10	N+10	224	224	N+4	N+4	179	179	N+6	N+6	239	241	N+4	N+6	236	248	N+20	N+32	178	178	133	139	Blanc
	Vugava	13184	VIVC	469	238	248	N+8	N+18	255	271	N+21	N+37	186	198	N+14	N+26	248	256	N+14	N+22	158	164	143	151	132	150	N+10	N+28	238	238	N+18	N+18	177	179	N+4	N+6	239	263	N+4	N+28	228	254	N+12	N+38	198	198	133	139	Blanc
	Welschriesling	13217	VIVC	470	246	256	N+16	N+26	239	271	N+5	N+37	192	194	N+20	N+22	248	248	N+14	N+14	150	168	151	161	134	150	N+12	N+28	224	236	N+4	N+16	183	187	N+10	N+14	255	269	N+20	N+34	246	258	N+30	N+42	170	170	139	139	Blanc
	Wildbacher Blau	13234	VIVC	471	238	238	N+8	N+8	249	271	N+15	N+37	192	194	N+20	N+22	240	248	N+6	N+14	158	178	151	165	142	150	N+20	N+28	226	238	N+6	N+18	179	189	N+6	N+16	255	255	N+20	N+20	236	246	N+20	N+30	170	198	131	139	Noir
	Xarello	13270	VIVC	472	238	242	N+8	N+12	249	255	N+15	N+21	186	186	N+14	N+14	240	244	N+6	N+10	164	172	165	165	132	142	N+10	N+20	234	238	N+14	N+18	179	187	N+6	N+14	239	255	N+4	N+20	236	258	N+20	N+42	178	188	139	145	Blanc
	Xynisteri	704	VIVC	473	238	246	N+8	N+16	251	271	N+17	N+37	190	198	N+18	N+26	248	254	N+14	N+20	138	158	141	169	132	142	N+10	N+20	226	226	N+6	N+6	185	192	N+12	N+19	239	239	N+4	N+4	236	236	N+20	N+20	192	192	139	147	Blanc
	Xynomavro	13284	VIVC	474	248	248	N+18	N+18	249	251	N+15	N+17	192	202	N+20	N+30	234	248	N+0	N+14	138	150	165	165	132	132	N+10	N+10	230	232	N+10	N+12	177	179	N+4	N+6	239	241	N+4	N+6	228	244	N+12	N+28	170	198	133	139	Noir
	Zalema	13375	VIVC	475	238	238	N+8	N+8	255	271	N+21	N+37	186	194	N+14	N+22	244	254	N+10	N+20	164	164	137	169	132	144	N+10	N+22	234	238	N+14	N+18	179	179	N+6	N+6	241	241	N+6	N+6	234	248	N+18	N+32	178	194	139	145	Blanc
	Žilavka	13446	VIVC	476	238	238	N+8	N+8	251	263	N+17	N+29	186	186	N+14	N+14	246	246	N+12	N+12	150	164	165	165	132	152	N+10	N+30	224	236	N+4	N+16	177	192	N+4	N+19	239	241	N+4	N+6	248	254	N+32	N+38	188	194	133	139	Blanc
	accession name	VIVC variety number	name assigned in this work	genotype code	allele lenght measured by GenomeLabTM GeXP Genetic Analysis System (Beckman Coulter) and coded values according to GrapeGen06. SSR multiplex are inferred from colours (until isv2 the first set multiplex, from vvs2 the second one)																																												Original information
					md7		md7 (n+)		md32		md32 (n+)		zag62		zag62 (n+)		zag79		zag79 (n+)		eva2		isv2		vvs2		vvs2 (n+)		md5		md5 (n+)		md27		md27 (n+)		md25		md25 (n+)		md28		md28 (n+)		isv4		isv3		use
genotypes with unmatching SSR profiles	102 Prosperi	9759	Und29-102Prosperi	477	242	246	N+12	N+16	239	271	N+5	N+37	186	190	N+14	N+18	236	252	N+2	N+18	158	164	141	165	132	146	N+10	N+24	224	230	N+4	N+10	177	183	N+4	N+10	239	249	N+4	N+14	244	248	N+28	N+32	188	188	133	139	T
	575 Pirovano	9500	Und21-575Pirovano	478	238	248	N+8	N+18	257	271	N+23	N+37	184	186	N+12	N+14	252	252	N+18	N+18	158	158	141	143	132	148	N+10	N+26	224	232	N+4	N+12	177	181	N+4	N+8	241	249	N+6	N+14	244	258	N+28	N+42	170	194	133	139	T
	Alba Magna	220	Und40-AlbaMagna	479	246	248	N+16	N+18	251	263	N+17	N+29	190	202	N+18	N+30	240	248	N+6	N+14	150	172	143	165	132	134	N+10	N+12	224	224	N+4	N+4	183	183	N+10	N+10	249	255	N+14	N+20	234	268	N+18	N+52	170	178	133	139	W
	Angela	468	Und38-Angela	480	246	246	N+16	N+16	249	261	N+15	N+27	192	202	N+20	N+30	244	248	N+10	N+14	150	172	143	169	132	132	N+10	N+10	224	230	N+4	N+10	181	183	N+8	N+10	239	241	N+4	N+6	236	246	N+20	N+30	188	188	135	139	T
	Arinto		Und23-Arinto	481	238	256	N+8	N+26	251	271	N+17	N+37	192	194	N+20	N+22	244	248	N+10	N+14	164	168	151	165	132	150	N+10	N+28	220	236	N+0	N+16	179	187	N+6	N+14	239	249	N+4	N+14	234	236	N+18	N+20	170	188	133	145	W
	Ausonia	786	Und41-Ausonia	482	246	248	N+16	N+18	251	271	N+17	N+37	190	202	N+18	N+30	252	252	N+18	N+18	158	158	165	165	134	148	N+12	N+26	234	236	N+14	N+16	177	179	N+4	N+6	249	255	N+14	N+20	236	244	N+20	N+28	188	192	133	139	T
	Benediction d'Pecs	9074	Und28-BenedictiondPecs	483	242	246	N+12	N+16	239	251	N+5	N+17	186	202	N+14	N+30	254	256	N+20	N+22	150	162	141	165	132	142	N+10	N+20	224	234	N+4	N+14	187	192	N+14	N+19	239	255	N+4	N+20	234	268	N+18	N+52	178	192	133	133	T
	Black Olimpia	15867	Und5-BlackOlimpia	484	234	238	N+4	N+8	239	271	N+5	N+37	186	202	N+14	N+30	234	240	N+0	N+6	150	158	131	143	132	134	N+10	N+12	230	234	N+10	N+14	177	183	N+4	N+10	241	249	N+6	N+14	226	258	N+10	N+42	178	178	123	139	m.d.
	Castillo de Arcos	2328	Und32-CastillodeArcos	485	242	248	N+12	N+18	255	271	N+21	N+37	186	202	N+14	N+30	234	244	N+0	N+10	164	166	143	169	136	144	N+14	N+22	234	234	N+14	N+14	179	183	N+6	N+10	241	255	N+6	N+20	248	248	N+32	N+32	178	192	133	139	W
	Ciclopica		Und39-Ciclopica	486	246	248	N+16	N+18	239	271	N+5	N+37	184	192	N+12	N+20	234	248	N+0	N+14	158	172	141	165	144	148	N+22	N+26	238	238	N+18	N+18	177	183	N+4	N+10	241	249	N+6	N+14	244	268	N+28	N+52	170	178	133	139	T
	Damina	22301	Und26-Damina	487	242	242	N+12	N+12	251	271	N+17	N+37	200	200	N+28	N+28	236	254	N+2	N+20	150	162	141	151	132	134	N+10	N+12	236	236	N+16	N+16	183	192	N+10	N+19	239	255	N+4	N+20	244	246	N+28	N+30	178	188	133	145	m.d.
	Doctor Julio	3682	Und33-DoctorJulio	488	242	250	N+12	N+20	239	255	N+5	N+21	186	192	N+14	N+20	248	256	N+14	N+22	148	158	151	165	138	150	N+16	N+28	220	236	N+0	N+16	187	187	N+14	N+14	243	249	N+8	N+14	234	238	N+18	N+22	170	178	145	145	W
	Doña Emilia	27232	Und24-DoñaEmilia	489	238	260	N+8	N+30	239	249	N+5	N+15	192	200	N+20	N+28	244	244	N+10	N+10	148	176	165	165	138	150	N+16	N+28	220	230	N+0	N+10	185	187	N+12	N+14	243	249	N+8	N+14	234	238	N+18	N+22	170	178	133	139	W
	Florenza	22302	Und36-Florenza	490	242	252	N+12	N+22	249	251	N+15	N+17	186	202	N+14	N+30	252	254	N+18	N+20	158	158	141	143	132	132	N+10	N+10	234	236	N+14	N+16	179	192	N+6	N+19	239	241	N+4	N+6	244	244	N+28	N+28	178	188	133	139	m.d.
	Gemre		Und31-Gemre	491	242	248	N+12	N+18	255	257	N+21	N+23	186	200	N+14	N+28	240	248	N+6	N+14	158	158	161	169	132	144	N+10	N+22	232	234	N+12	N+14	179	179	N+6	N+6	239	249	N+4	N+14	236	258	N+20	N+42	178	178	139	139	W
	Great Rose		Und27-GreatRose	492	242	242	N+12	N+12	255	271	N+21	N+37	186	186	N+14	N+14	236	240	N+2	N+6	162	164	141	165	136	142	N+14	N+20	230	236	N+10	N+16	183	183	N+10	N+10	255	255	N+20	N+20	234	234	N+18	N+18	178	188	133	139	m.d.
	Green Summer	15888	Und25-GreenSummer	493	242	242	N+12	N+12	249	271	N+15	N+37	186	186	N+14	N+14	246	254	N+12	N+20	158	160	165	169	126	146	N+4	N+24	222	234	N+2	N+14	192	192	N+19	N+19	249	255	N+14	N+20	234	258	N+18	N+42	182	198	139	139	m.d.
	Greque		Und18-Greque	494	238	248	N+8	N+18	239	249	N+5	N+15	184	186	N+12	N+14	240	254	N+6	N+20	138	176	141	165	132	134	N+10	N+12	232	238	N+12	N+18	187	192	N+14	N+19	239	255	N+4	N+20	244	246	N+28	N+30	188	192	139	145	W
	Helena	22306	Und15-Helena	495	238	242	N+8	N+12	271	271	N+37	N+37	186	202	N+14	N+30	252	254	N+18	N+20	158	164	143	165	148	150	N+26	N+28	226	236	N+6	N+16	177	192	N+4	N+19	249	249	N+14	N+14	244	268	N+28	N+52	188	188	133	139	m.d.
	Himoniático	27330	Und19-Himoniático	496	238	248	N+8	N+18	249	249	N+15	N+15	186	198	N+14	N+26	240	244	N+6	N+10	158	172	141	169	132	148	N+10	N+26	230	234	N+10	N+14	177	179	N+4	N+6	239	245	N+4	N+10	244	244	N+28	N+28	190	196	133	133	T
	Honney Red	15884	Und9-HonneyRed	497	234	248	N+4	N+18	239	271	N+5	N+37	184	200	N+12	N+28	236	244	N+2	N+10	150	158	129	161	134	148	N+12	N+26	230	236	N+10	N+16	183	183	N+10	N+10	241	249	N+6	N+14	226	230	N+10	N+14	170	178	123	139	m.d.
	Hoyn	40401	Und34-Hoyn	498	242	250	N+12	N+20	239	263	N+5	N+29	186	202	N+14	N+30	244	252	N+10	N+18	150	158	141	141	148	148	N+26	N+26	230	236	N+10	N+16	177	192	N+4	N+19	249	249	N+14	N+14	244	268	N+28	N+52	196	196	133	139	m.d.
	Ikawa 215	5493	Und7-Ikawa215	499	234	238	N+4	N+8	271	271	N+37	N+37	186	202	N+14	N+30	234	240	N+0	N+6	150	150	131	143	122	132	N+0	N+10	230	230	N+10	N+10	177	183	N+4	N+10	241	249	N+6	N+14	226	258	N+10	N+42	178	178	123	139	m.d.
	Ikawa Opale	5501	Und45-IkawaOpale	500	248	250	N+18	N+20	239	251	N+5	N+17	202	202	N+30	N+30	244	252	N+10	N+18	150	150	141	169	146	148	N+24	N+26	226	230	N+6	N+10	177	181	N+4	N+8	249	267	N+14	N+32	248	268	N+32	N+52	180	196	133	139	m.d.
	Izunishiki	14084	Und4-Izunishiki	501	234	238	N+4	N+8	239	271	N+5	N+37	186	202	N+14	N+30	234	244	N+0	N+10	150	150	131	143	132	134	N+10	N+12	230	234	N+10	N+14	177	183	N+4	N+10	241	249	N+6	N+14	230	258	N+14	N+42	178	178	139	139	m.d.
	Kaiyi	14085	Und43-Kaiyi	502	248	248	N+18	N+18	251	271	N+17	N+37	184	202	N+12	N+30	252	254	N+18	N+20	150	158	165	169	126	134	N+4	N+12	226	236	N+6	N+16	177	192	N+4	N+19	249	255	N+14	N+20	234	248	N+18	N+32	194	196	139	139	m.d.
	Laco Blanco		Und22-LacoBlanco	503	238	248	N+8	N+18	261	261	N+27	N+27	192	202	N+20	N+30	248	248	N+14	N+14	150	176	141	143	142	144	N+20	N+22	226	244	N+6	N+24	179	179	N+6	N+6	239	239	N+4	N+4	244	258	N+28	N+42	192	194	131	139	W
	Lara	22305	Und13-Lara	504	238	242	N+8	N+12	249	251	N+15	N+17	186	202	N+14	N+30	254	256	N+20	N+22	138	150	141	165	132	134	N+10	N+12	234	236	N+14	N+16	177	179	N+4	N+6	239	255	N+4	N+20	234	248	N+18	N+32	188	192	139	139	m.d.
	Listán		Und11-Listán	505	238	238	N+8	N+8	249	255	N+15	N+21	186	186	N+14	N+14	240	248	N+6	N+20	164	176	163	165	132	144	N+10	N+22	234	238	N+12	N+14	183	192	N+14	N+19	241	241	N+4	N+6	236	258	N+20	N+42	178	188	133	139	W
	Montu	7964	Und2-Montu	506	232	248	N+2	N+18	251	255	N+17	N+21	200	202	N+28	N+30	252	256	N+18	N+22	150	158	165	169	142	150	N+20	N+28	224	224	N+4	N+4	179	192	N+6	N+19	255	263	N+20	N+28	234	234	N+18	N+18	170	188	139	145	W
	Morisco		Und12-Morisco	507	238	242	N+8	N+12	239	251	N+5	N+17	184	186	N+12	N+14	244	244	N+10	N+10	166	178	143	151	136	150	N+14	N+28	220	232	N+0	N+12	179	181	N+6	N+8	255	263	N+20	N+28	228	234	N+12	N+18	192	192	133	139	W
	Nebbiolo	9243	Und42-Nebbiolo	508	246	250	N+16	N+20	255	271	N+21	N+37	190	192	N+18	N+20	252	258	N+18	N+24	150	158	131	141	132	148	N+10	N+26	230	236	N+10	N+16	177	187	N+4	N+14	241	249	N+6	N+14	234	244	N+18	N+28	170	198	139	139	W
	Pasa Larga	25692	Und20-PasaLarga	509	238	248	N+8	N+18	255	255	N+21	N+21	186	202	N+14	N+30	244	254	N+10	N+20	164	170	141	169	136	144	N+14	N+22	230	238	N+10	N+18	179	192	N+6	N+19	241	255	N+6	N+20	234	258	N+18	N+42	178	192	133	139	m.d.
	Patricia	15288	Und8-Patricia	510	234	246	N+4	N+16	239	251	N+5	N+17	190	202	N+18	N+30	240	244	N+6	N+10	158	158	121	165	132	150	N+10	N+28	230	234	N+10	N+14	177	197	N+4	N+24	249	255	N+14	N+20	226	236	N+10	N+20	170	192	131	145	m.d.
	Pedro Giménez 1	25794	Und44-PedroGiménez1	511	248	248	N+18	N+18	255	273	N+21	N+39	184	192	N+12	N+20	244	248	N+10	N+14	138	158	143	143	132	148	N+10	N+26	230	238	N+10	N+18	183	192	N+10	N+19	241	249	N+6	N+14	244	244	N+28	N+28	188	196	139	139	W
	Prunaley		Und17-Prunaley	512	238	246	N+8	N+16	255	273	N+21	N+39	186	186	N+14	N+14	244	248	N+10	N+14	176	176	141	143	136	142	N+14	N+20	234	238	N+14	N+18	177	177	N+4	N+4	241	249	N+6	N+14	236	236	N+20	N+20	192	194	133	139	W
	Rabo de Ovelha	27345	Und14-RabodeOvelha	513	238	242	N+8	N+12	259	271	N+25	N+37	186	194	N+14	N+22	248	254	N+14	N+20	164	172	159	165	150	150	N+28	N+28	230	236	N+10	N+16	183	192	N+10	N+19	255	271	N+20	N+36	228	260	N+12	N+44	178	192	139	145	W
	Taminga	12245	Und35-Taminga	514	242	252	N+12	N+22	239	249	N+5	N+15	186	186	N+14	N+14	248	256	N+14	N+22	168	172	143	151	150	150	N+28	N+28	226	230	N+6	N+10	179	187	N+6	N+14	239	249	N+4	N+14	236	248	N+20	N+32	170	192	133	133	T
	Trbijan	27344	Und16-Trbijan	515	238	246	N+8	N+16	249	261	N+15	N+27	186	194	N+14	N+22	246	254	N+12	N+20	158	164	141	141	132	144	N+10	N+22	224	224	N+4	N+4	177	187	N+4	N+14	241	241	N+6	N+6	258	258	N+42	N+42	188	188	133	139	W
	UCD 030-44 M3v17		Und3-UCD030-44M3v17	516	232	254	N+2	N+24	253	271	N+19	N+37	188	202	N+16	N+30	244	244	N+10	N+10	150	158	141	173	122	132	N+0	N+10	236	244	N+16	N+24	177	183	N+4	N+10	239	241	N+4	N+6	236	278	N+20	N+62	170	182	133	141	m.d.
	Uva Rey	24865	Und30-UvaRey	517	242	248	N+12	N+18	251	271	N+17	N+37	186	202	N+14	N+30	244	254	N+10	N+20	170	176	161	165	144	150	N+22	N+28	236	238	N+16	N+18	179	192	N+6	N+19	241	255	N+6	N+20	234	234	N+18	N+18	178	192	133	135	W-T
	m.d.		Und37	518	242	252	N+12	N+22	255	271	N+21	N+37	186	198	N+14	N+26	240	244	N+6	N+10	164	176	143	143	142	144	N+20	N+22	234	238	N+14	N+18	179	179	N+6	N+6	241	255	N+6	N+20	244	248	N+28	N+32	178	192	133	145	W
	m.d.	16876	Und10	519	234	256	N+4	N+26	239	239	N+5	N+5	194	202	N+22	N+30	240	252	N+6	N+18	156	158	123	135	136	142	N+14	N+20	238	266	N+18	N+46	197	205	N+24	N+32	237	267	N+2	N+32	220	252	N+4	N+36	170	178	159	159	m.d.
	m.d.		Und1	520	230	250	N+0	N+20	239	239	N+5	N+5	188	202	N+16	N+30	240	254	N+6	N+20	168	174	129	135	140	156	N+18	N+34	234	260	N+14	N+40	187	189	N+14	N+16	237	255	N+2	N+20	236	252	N+20	N+36	170	180	159	159	m.d.
	m.d.	8986	Und6	521	234	238	N+4	N+8	247	249	N+13	N+15	186	202	N+14	N+30	236	256	N+2	N+22	138	148	129	143	122	150	N+0	N+28	232	232	N+12	N+12	177	192	N+4	N+19	241	249	N+6	N+14	218	236	N+2	N+20	178	192	139	139	m.d.
		Numbers in italic are not linked to any available SSR profile			Und= Unidentified																			Discrepancy with VIVC																									W=wine
					VIVC= Vitis International Variety Catalogue																			Discrepancy with TEVD																									T=table
					TEVD= The Euopean Vitis Database																			Discrepancy with FEM																									R=raisin
					FEM= Fondazione Edmund Mach																			Discrepancy with VIVC detected by referee revision																									RS=rootstock
					CRA-VIT= Consiglio per la Ricerca e la Sperimentazione in Agricoltura (Viticoltura)																																												IC=interspecific crossing
					IFAPA= Instituto de Investigación y Formación Agraria y Pesquera																																												m.d.= missing data
						more than two alleles at a least one locus																																											n.a.= not avalaible
																																																	m.f.= male flower
																																																	* Berry colour has been checked on field
																																																	Information in red was obtained recently, after data analysis, and integrated during referee revision of the paper
[truncated: 4 more columns]

## Sheet: global
accession code	genotype code	accession name	variety (prime name) matching	check	Original information				VIVC information		notes
					use	berry colour*	source	country	use	country of origen
JRM001	1	Abondant	Abondant	correct	W	Blanc	INRA	France	W-T	France
JRM002	2	Aboriou	Abouriou	correct	W	Noir	INRA	France	W	France
JRM003	3	Colorino	Abrusco	correct	W	Noir	San Michele All'Adige	Italy	W	Italy
JRM004	4	Blanco Castellano	Afus Ali	mislabeling	W	Blanc	Colección antigua de la Merced	Spain	W-T	Lebanon
JRM005	a.a.	Inzolia	Afus Ali	synonym	W	Blanc	San Michele All'Adige	Italy	W-T	Lebanon
JRM006	a.a.	Kerino	Afus Ali	synonym	W	Blanc	El Encín (Madrid)	Spain	W-T	Lebanon
JRM007	a.a.	Pansal Blanco	Afus Ali	mislabeling	W	Blanc	El Encín (Madrid)	Spain	W-T	Lebanon
JRM008	5	Legiruela	Agostenga	synonym	W	Blanc	El Encín (Madrid)	Spain	W-T	Italy
JRM009	6	Agua Santa	Agua Santa	correct	W	Noir	Casa do Douro	Portugal	W	Portugal
JRM010	7	Royal Rojo	Ahmeur bou Ahmeur	doubtful	W	Rouge	El Encín (Madrid)	Spain	W-T	Algelia	Royal Rojo is a synonym for both Jami (VIVC variety number assigned, but scarce information provided) and Alphonse Lavallee
JRM011	8	Blancón	Airén	synonym	W	Blanc	El Encín (Madrid)	Spain	W-T	Spain
JRM012	a.a.	Cirial	Airén	mislabeling	W	Blanc	Colección antigua de la Merced	Spain	W-T	Spain
JRM013	a.a.	La Rienha	Airén	doubtful	W	Blanc	Davis	USA	W-T	Spain
JRM014	9	Acería	Alarije	synonym	W	Blanc	Zaragoza	Spain	W	Spain
JRM015	a.a.	Alarije Dorado	Alarije	synonym	W	Blanc	Colección antigua de la Merced	Spain	W	Spain
JRM016	a.a.	Aris	Alarije	synonym	W	Blanc	El Encín (Madrid)	Spain	W	Spain
JRM017	a.a.	Barcelonés	Alarije	synonym	W	Blanc	Colección antigua de la Merced	Spain	W	Spain
JRM018	a.a.	Blanco Jaén	Alarije	mislabeling	W	Blanc	El Encín (Madrid)	Spain	W	Spain
JRM019	a.a.	Cagazal	Alarije	synonym	W	Blanc	El Encín (Madrid)	Spain	W	Spain
JRM020	a.a.	P.X.Badajoz	Alarije	doubtful	m.d.	Blanc	m.d.	m.d.	W	Spain
JRM021	a.a.	Subirant Parent	Alarije	synonym	W	Blanc	Colección antigua de la Merced	Spain	W	Spain
JRM022	10	Albalonga	Albalonga	correct	W	Blanc	El Encín (Madrid)	Spain	W	Germany
JRM023	11	Albana	Albana Bianca	synonym	W	Blanc	San Michele All'Adige	Italy	W	Italy
JRM024	12	Albillo Real	Albillo de Granada	synonym	W	Blanc	Colección Cuartillos	Spain	W	Spain
JRM025	a.a.	Borba	Albillo de Granada	mislabeling	W	Blanc	El Encín (Madrid)	Spain	W	Spain
JRM026	13	Forastera	Albillo Forastero	synonym	W	Blanc	El Encín (Madrid)	Spain	W	Spain
JRM027	a.a.	Forstera Blanca	Albillo Forastero	synonym	W	Blanc	Canarias (Tenerife)	Spain	W	Spain
JRM028	14	Peladillo	Albillo Mayor	doubtful	W	Blanc	Colección antigua de la Merced	Spain	W-T	Spain
JRM029	a.a.	Picadillo	Albillo Mayor	synonym	W	Blanc	Colección antigua de la Merced	Spain	W-T	Spain
JRM030	a.a.	Turruntes	Albillo Mayor	synonym	W	Blanc	El Encín (Madrid)	Spain	W-T	Spain
JRM031	15	Albillo	Albillo Monte Lentiscal	doubtful	W-T	Blanc	Colección antigua de la Merced	Spain	W	Spain
JRM032	16	Nieves Temprano	Albillo Real	synonym	W	Blanc	El Encín (Madrid)	Spain	W-T	Spain
JRM033	a.a.	Temprano de Campo Real	Albillo Real	synonym	W	Blanc	Colección antigua de la Merced	Spain	W-T	Spain
JRM034	a.a.	Temprano de Mora	Albillo Real	synonym	W	Blanc	Colección antigua de la Merced	Spain	W-T	Spain
JRM035	17	Carrega Somera	Alcañón	synonym	W	Blanc	El Encín (Madrid)	Spain	W	Spain
JRM036	a.a.	Palote	Alcañón	synonym	W	Blanc	El Encín (Madrid)	Spain	W	Spain
JRM037	18	Cherta	Aledo	synonym	W	Blanc	El Encín (Madrid)	Spain	W-T	Spain
JRM038	a.a.	Albaín	Alfrocheiro	doubtful	W	Noir	El Encín (Madrid)	Spain	W	Spain
JRM039	19	Albarín Negro	Alfrocheiro	synonym	W	Noir	El Encín (Madrid)	Spain	W	Portugal
JRM040	a.a.	Baboso Negro	Alfrocheiro	synonym	W	Noir	Dois Portos	Portugal	W	Portugal
JRM041	a.a.	Carnaz	Alfrocheiro	doubtful	W	Noir	m.d.	m.d.	W	Portugal
JRM042	20	Alicante	Alicante Henri Bouschet	synonym	W	Noir	INRA	France	W	France
JRM043	a.a.	Caiño Barzal	Alicante Henri Bouschet	doubtful	W	Noir	Dois Portos	Portugal	W	France
JRM044	a.a.	Moratón	Alicante Henri Bouschet	synonym	W	Noir	El Encín (Madrid)	Spain	W	France
JRM045	a.a.	Tintorera de Liria	Alicante Henri Bouschet	synonym	W	Noir	El Encín (Madrid)	Spain	W	France
JRM046	a.a.	Tintorera de Longares	Alicante Henri Bouschet	synonym	W	Noir	El Encín (Madrid)	Spain	W	France
JRM047	21	Alionza	Alionza	correct	W	Blanc	San Michele All'Adige	Italy	W-T	Italy
JRM048	22	Alvarello	Alvarelhão	synonym	W	Noir	El Encín (Madrid)	Spain	W	Portugal
JRM049	a.a.	Broncellao	Alvarelhão	synonym	W	Noir	El Encín (Madrid)	Spain	W	Portugal
JRM050	a.a.	Serradelo	Alvarelhão	synonym	W	Noir	El Encín (Madrid)	Spain	W	Portugal
JRM051	23	Albariño (Adegas Galegas)	Alvarinho	synonym	m.d.	Blanc	m.d.	m.d.	W	Portugal
JRM052	a.a.	Albariño (Granja Fillaboa)	Alvarinho	synonym	m.d.	Blanc	m.d.	m.d.	W	Portugal
JRM053	a.a.	Alvarinho	Alvarinho	correct	m.d.	Blanc	m.d.	m.d.	W	Portugal
JRM054	a.a.	m.d.	Alvarinho	new assignment	m.d.	Blanc	m.d.	m.d.	W	Portugal
JRM055	a.a.	Valdeorrás	Alvarinho	mislabeling	W	Blanc	El Encín (Madrid)	Spain	W	Portugal
JRM056	24	Alvina	Alvina	correct	m.d.	Noir	m.d.	m.d.	T	France
JRM057	25	Caiño Longo	Amaral	mislabeling	W	Noir	El Encín (Madrid)	Spain	W	Portugal
JRM058	26	Müller Thurgau	Amostrinha	mislabeling	W	Noir	INRA	France	W	Portugal
JRM059	27	Ancellotta	Ancellotta	correct	W	Noir	San Michele All'Adige	Italy	W	Italy
JRM060	28	Prokupac	Angelo Pirovano	mislabeling	W	Noir	m.d.	m.d.	W-T	Italy
JRM061	29	Ansonica	Ansonica	correct	W	Blanc	San Michele All'Adige	Italy	W-T	Italy
JRM062	a.a.	Inzolia	Ansonica	synonym	W	Blanc	San Michele All'Adige	Italy	W-T	Italy
JRM063	30	Aramón Negro	Aramon Noir	correct	W	Noir	INRA	France	W	France
JRM064	a.a.	Mouratón	Aramon Noir	mislabeling	W	Noir	El Encín (Madrid)	Spain	W-T	France
JRM065	a.a.	Aramon Blanco	Aramon Blanc	correct	W	Blanc	INRA	France	W	France	Berry colour mutant
JRM066	a.a.	Aramón Gris	Aramon Gris	correct	W	Gris	INRA	France	W	France	Berry colour mutant
JRM067	31	Arbane	Arbane	correct	W	Blanc	INRA	France	W	France
JRM068	32	Argamusa	Argamusa	correct	W	Blanc	El Encín (Madrid)	Spain	W	Spain
JRM069	33	m.d.	Arinto	new assignment	m.d.	Blanc	m.d.	m.d.	W	Portugal
JRM070	34	m.d.	Arinto dos Acores	new assignment	m.d.	Blanc	m.d.	m.d.	W	Portugal
JRM071	35	Petite Arvine	Arvine Petite	synonym	W	Blanc	San Michele All'Adige	Italy	W	Switzerland
JRM072	36	Aspirán	Aspiran Noir	synonym	W	Noir	INRA	France	W-T	France
JRM073	37	m.d.	Aubun	new assignment	m.d.	Noir	m.d.	m.d.	W	France
JRM074	38	Augusta Luise	Augusta Luise	correct	T	Blanc	El Encín (Madrid)	Spain	T	Germany
JRM075	39	Salba	Autumn Black	mislabeling	m.d.	Noir	m.d.	m.d.	T	USA
JRM076	40	Auxerrois	Auxerrois	correct	W	Blanc	INRA	France	W	France
JRM077	41	m.d.	Azal Branco	new assignment	m.d.	Blanc	m.d.	m.d.	W	Portugal
JRM078	42	Bacchus	Bacchus Weiß	synonym	W	Blanc	Siebeldingen	Germany	W	Germany
JRM079	43	Baco	Baco Noir	synonym	IC	Noir	El Encín (Madrid)	Spain	IC	France	50% vinifera
JRM080	44	Baga	Baga	correct	W	Noir	Beira Litoral	Portugal	W	Portugal
JRM081	a.a.	Baga	Baga	correct	m.d.	Noir	m.d.	m.d.	W	Portugal
JRM082	a.a.	Poeirinho	Baga	synonym	W	Noir	Beira Litoral	Portugal	W	Portugal
JRM083	45	Barbera	Barbera Nera	synonym	W	Noir	INRA	France	W	Italy
JRM084	a.a.	Barbera di Piamonte	Barbera Nera	synonym	W	Noir	El Encín (Madrid)	Spain	W	Italy
JRM085	a.a.	Barbera Nera	Barbera Nera	correct	W	Noir	San Michele All'Adige	Italy	W	Italy
JRM086	46	Tinta da Barca	Barca	synonym	W	Noir	Casa do Douro	Portugal	W	Portugal
JRM087	47	m.d.	Batoca	new assignment	m.d.	Blanc	m.d.	m.d.	W	Portugal
JRM088	48	Beauty Seedless	Beauty Seedless	correct	T	Noir	Colección antigua de la Merced	Spain	W-T	USA
JRM089	49	54-E Arganda	Beba	doubtful	W	Blanc	Zaragoza	Spain	W-T	Spain
JRM090	a.a.	Arganda 53-D	Beba	doubtful	W	Blanc	El Encín (Madrid)	Spain	W-T	Spain
JRM091	a.a.	Bevan	Beba	synonym	W	Blanc	El Encín (Madrid)	Spain	W-T	Spain
JRM092	a.a.	Breval	Beba	synonym	W	Blanc	El Encín (Madrid)	Spain	W-T	Spain
JRM093	a.a.	Corazón de Angel	Beba	synonym	T	Blanc	Zaragoza	Spain	W-T	Spain
JRM094	a.a.	Grumere Blanco	Beba	synonym	W	Blanc	El Encín (Madrid)	Spain	W-T	Spain
JRM095	a.a.	Iso	Beba	synonym	W	Blanc	El Encín (Madrid)	Spain	W-T	Spain
JRM096	a.a.	Jaumes	Beba	synonym	W	Blanc	El Encín (Madrid)	Spain	W-T	Spain
JRM097	a.a.	Jerez Fina	Beba	synonym	W	Blanc	El Encín (Madrid)	Spain	W-T	Spain
JRM098	a.a.	Loja	Beba	synonym	W	Blanc	El Encín (Madrid)	Spain	W-T	Spain
JRM099	a.a.	Mateu	Beba	synonym	W	Blanc	El Encín (Madrid)	Spain	W-T	Spain
JRM100	a.a.	Merseguera Común	Beba	synonym	W	Blanc	El Encín (Madrid)	Spain	W-T	Spain
JRM101	a.a.	Montua	Beba	mislabeling	m.d.	Blanc	m.d.	m.d.	W-T	Spain
JRM102	a.a.	Pirovano 28	Beba	mislabeling	W	Blanc	Colección Cuartillos	Spain	W-T	Spain
JRM103	a.a.	Uva de Mesa	Beba	doubtful	m.d.	Blanc	m.d.	m.d.	W-T	Spain
JRM104	a.a.	Valenci Blanco	Beba	synonym	W-T	Blanc	Colección antigua de la Merced	Spain	W-T	Spain
JRM105	a.a.	Vidueño Blanco	Beba	synonym	W	Blanc	El Encín (Madrid)	Spain	W-T	Spain
JRM106	a.a.	Calop Rojo	Beba Roja	synonym	T	Rouge	El Encín (Madrid)	Spain	W-T	Spain	Berry colour mutant
JRM107	a.a.	Tressot	Beba Roja	mislabeling	W	Rouge	Zaragoza	Spain	W-T	Spain
JRM108	50	Bellone	Bellone	correct	W	Blanc	San Michele All'Adige	Italy	W	Italy
JRM109	51	Benedicto	Benedicto Falso de Aragón	synonym	W	Noir	El Encín (Madrid)	Spain	W	Spain
JRM110	52	Bequignol	Béquignol Noir	synonym	W	Noir	INRA	France	W	France
JRM111	53	Kokorko	Berbecel	synonym	W	Blanc	El Encín (Madrid)	Spain	W	Bulgaria
JRM112	54	Baboso Blanco	Bermejuela	mislabeling	W	Blanc	Canarias (La Palma)	Spain	W	Spain
JRM113	a.a.	Bermejuelo	Bermejuela	synonym	W	Blanc	Canarias (Tenerife)	Spain	W	Spain
JRM114	55	Berrues de Huarte	Berués de Huarte	correct	W	Noir	El Encín (Madrid)	Spain	W	Spain
JRM115	56	Bianco d'Alessano	Bianco d'Alessano	correct	W	Blanc	San Michele All'Adige	Italy	W	Italy
JRM116	57	Borrado das Moscas	Bical	synonym	W	Blanc	Beira Litoral	Portugal	W	Portugal
JRM117	58	Damascener	Bicane	synonym	W	Blanc	INRA	France	W-T	France
JRM118	a.a.	Massacamps	Bicane	mislabeling	W	Blanc	Colección Cuartillos	Spain	W-T	Spain
JRM119	59	Black Monukka	Black Monukka	correct	W	Noir	El Encín (Madrid)	Spain	T	USA
JRM120	60	Autumn Black	Black Rose	mislabeling	m.d.	Noir	m.d.	m.d.	W-T	USA
JRM121	61	Juracón	Blanc d'Ambre	doubtful	W	Blanc	INRA	France	T	France
JRM122	62	Blanc Dame	Blanc Dame	correct	W-T	Blanc	INRA	France	W-T	France
JRM123	63	Manuel Valenzuela	Blanca Gordal	doubtful	W	Blanc	Zaragoza	Spain	W-T*	Spain*	Information provided by the authors
JRM124	a.a.	Treixadura Blanca	Blanca Gordal	doubtful	W	Blanc	Colección antigua de la Merced	Spain	W-T	Spain	In the VIVC Treixadura and Treixadura Francesa are reported as synonym for Trajadura and Batoja, respectively. Therefore it is possibly another mislabeling
JRM125	a.a.	Ygriega	Blanca Gordal	doubtful	W	Blanc	El Encín (Madrid)	Spain	W-T	Spain	In the VIVC Ygriega is reported as noir variety
JRM126	64	Blanquiliña	Blanquiliña	correct	W	Blanc	El Encín (Madrid)	Spain	W	Spain
JRM127	65	Suscan	Blatina	mislabeling	W	Noir	m.d.	m.d.	W-T	Bosnia
JRM128	66	Blauer Limberger	Blaufränkisch	synonym	W	Noir	Siebeldingen	Germany	W-T	Slovenia
JRM129	a.a.	Blaufrankisch	Blaufränkisch	correct	W	Noir	El Encín (Madrid)	Spain	W-T	Slovenia
JRM130	67	Bobal	Bobal	correct	W	Noir	Colección antigua de la Merced	Spain	W	Spain
JRM131	a.a.	Mouravia	Bobal	doubtful	W	Noir	El Encín (Madrid)	Spain	W	Spain
JRM132	a.a.	Panse Negro	Bobal	synonym	W	Noir	El Encín (Madrid)	Spain	W	Spain
JRM133	a.a.	Pobretón	Bobal	synonym	W	Noir	El Encín (Madrid)	Spain	W	Spain
JRM134	a.a.	Provechón	Bobal	synonym	W	Noir	El Encín (Madrid)	Spain	W	Spain
JRM135	a.a.	Rajeno	Bobal	synonym	W	Noir	El Encín (Madrid)	Spain	W	Spain
JRM136	a.a.	Requeno	Bobal	synonym	W	Noir	El Encín (Madrid)	Spain	W	Spain
JRM137	a.a.	Viñate Tinto	Bobal	synonym	W	Noir	El Encín (Madrid)	Spain	W	Spain
JRM138	68	Greco	Bombino Bianco	mislabeling	W	Blanc	Colección Cuartillos	Spain	W	Italy	Greco is a reported synonym for many variety prime names, but not for Bombino Bianco
JRM139	a.a.	Passerina	Bombino Bianco	mislabeling	W	Blanc	San Michele All'Adige	Italy	W	Italy
JRM140	69	Borragal	Borraçal	doubtful	W	Noir	m.d.	m.d.	W	Portugal	It could be a recording mistake
JRM141	a.a.	Caiño Bravo	Borraçal	doubtful	W	Noir	Beira Litoral	Portugal	W	Portugal
JRM142	a.a.	Caiño del País	Borraçal	synonym	W	Noir	El Encín (Madrid)	Spain	W	Portugal
JRM143	a.a.	Caiño do Freixo	Borraçal	mislabeling	W	Noir	Dois Portos	Portugal	W	Portugal
JRM144	a.a.	Caiño Gordo	Borraçal	synonym	W	Noir	El Encín (Madrid)	Spain	W	Portugal
JRM145	a.a.	Caiño Redondo	Borraçal	synonym	W	Noir	Dois Portos	Portugal	W	Portugal
JRM146	a.a.	Chino Gordo	Borraçal	doubtful	W	Noir	Colección antigua de la Merced	Spain	W	Portugal
JRM147	a.a.	Tinta Femia	Borraçal	synonym	W	Noir	El Encín (Madrid)	Spain	W	Portugal
JRM148	70	Bouchales	Bouchalès	correct	W	Noir	INRA	France	W	France
JRM149	71	Bourboulenc	Bourboulenc	correct	W	Blanc	INRA	France	W	France
JRM150	72	Findling	Bouvier	synonym	W	Blanc	Siebeldingen	Germany	W-T	Slovenia
JRM151	73	Espadeiro	Branco Escola	mislabeling	W	Blanc	INRA	France	W	Portugal
JRM152	74	Brun Argente	Brun Argenté	correct	W	Noir	INRA	France	W	France
JRM153	75	Tinto Gallego	Brun Fourca	synonym	W	Noir	El Encín (Madrid)	Spain	W	France
JRM154	76	Budai Zold	Budai Zöld	correct	W	Blanc	INRA	France	W	Hungary
JRM155	77	Bouquet Traube	Bukettrebe	synonym	W	Blanc	INRA	France	W	Germany
JRM156	78	Cabernet Franc	Cabernet Franc	correct	W	Noir	INRA	France	W	France
JRM157	a.a.	Verdejilla Tinta	Cabernet Franc	synonym	W	Noir	El Encín (Madrid)	Spain	W	France	It could be a recording mistake, Verdejilla Tinto is a recognized synonym for Cabernet Franc
JRM158	79	Cabernet Sauvignon	Cabernet Sauvignon	correct	W	Noir	L'Espiguette	France	W	France
JRM159	80	Cadrete	Cadrete	correct	W	Noir	El Encín (Madrid)	Spain	W-T	Spain
JRM160	81	m.d.	Caiño Blanco	new assignment	m.d.	Blanc	m.d.	m.d.	W	Portugal
JRM161	82	Calabrese	Calabrese	correct	W	Noir	Italy	Italy	W	Italy
JRM162	83	Calitor Noir	Calitor Noir	correct	W	Noir	El Encín (Madrid)	Spain	W	France
JRM163	84	Callet	Callet	correct	W	Noir	El Encín (Madrid)	Spain	W	Spain	Not studied by García de Lujan & Lara-Benítez (1997)
JRM164	85	Gascón	Camaraou Noir	doubtful	W	Noir	El Encín (Madrid)	Spain	W	France
JRM165	86	Camarate	Camarate Tinto	synonym	W	Noir	m.d.	m.d.	W	Portugal
JRM166	a.a.	Catselao	Camarate Tinto	synonym	W	Noir	Beira Litoral	Portugal	W	Portugal
JRM167	a.a.	Negro Mouro	Camarate Tinto	synonym	W	Noir	Beira Litoral	Portugal	W	Portugal
JRM168	87	Canaiolo	Canaiolo Nero	synonym	W	Noir	INRA	France	W	Italy
JRM169	a.a.	Canaiolo Nero	Canaiolo Nero	correct	W	Noir	San Michele All'Adige	Italy	W	Italy
JRM170	88	Batista	Canari Noir	synonym	W	Noir	El Encín (Madrid)	Spain	W-T	France
JRM171	89	Blanco Recío	Cañarroyo	synonym	W	Blanc	El Encín (Madrid)	Spain	W	Spain
JRM172	a.a.	Cañarroyo	Cañarroyo	correct	W	Blanc	Colección Cuartillos	Spain	W	Spain
JRM173	90	Cañocazo	Cañocazo	correct	W	Blanc	Colección antigua de la Merced	Spain	W*	Spain*	Information provided by the authors
JRM174	a.a.	Palomino Garrido	Cañocazo	doubtful	W	Blanc	Colección Cuartillos	Spain	W	Spain
JRM175	91	Gamay	Cardinal	mislabeling	W	Rouge	INRA	France	W-T	USA
JRM176	a.a.	Krstac	Cardinal	doubtful	W	Noir	m.d.	m.d.	W-T	USA	Besides to be the prime name of a variety with an assigned VIVC code and a Gegic synonymy , Kstac is also a synonym for Krstac Crni, another variety with an assigned VIVC code but scarce information is provided (SSR profile is lacking)
JRM177	a.a.	Carignan Blanco	Carignan Blanc	synonym	W	Blanc	INRA	France	W	France	Berry colour mutant
JRM178	92	Carignan Negro	Carignan Noir	synonym	W	Noir	El Encín (Madrid)	Spain	W	France
JRM179	a.a.	Mazuela	Carignan Noir	synonym	W	Noir	Colección antigua de la Merced	Spain	W	France
JRM180	a.a.	Sanso	Carignan Noir	synonym	W	Noir	El Encín (Madrid)	Spain	W	France
JRM181	93	Carrasquín	Carrasquín	correct	W	Noir	El Encín (Madrid)	Spain	W	Spain
JRM182	94	Joau Santarem	Castelão	synonym	W	Noir	Beira Litoral	Portugal	W-T	Portugal
JRM183	a.a.	Periquita	Castelão	synonym	W	Noir	Casa do Douro	Portugal	W-T	Portugal
JRM184	a.a.	Trincadeira	Castelão	synonym	W	Noir	Casa do Douro	Portugal	W-T	Portugal
JRM185	95	Castellana Blanca	Castellana Blanca	correct	W	Blanc	El Encín (Madrid)	Spain	W	Spain
JRM186	96	Catarratto Bianco	Cataratto Bianco Comune	synonym	W	Blanc	San Michele All'Adige	Italy	W	Italy
JRM187	a.a.	Catarratto Bianco Lúcido	Cataratto Bianco Comune	doubtful	W	Blanc	San Michele All'Adige	Italy	W	Italy
JRM188	97	Valenciana Rosada	Catawba	doubtful	W	Noir	El Encín (Madrid)	Spain	IC	USA	50% vinifera
JRM189	98	Balai	Cayetana Blanca	synonym	W	Blanc	El Encín (Madrid)	Spain	W-T	Spain
JRM190	a.a.	Blanca Cayetana	Cayetana Blanca	synonym	W	Blanc	Colección Cuartillos	Spain	W-T	Spain
JRM191	a.a.	Escalafacherri	Cayetana Blanca	synonym	W	Blanc	El Encín (Madrid)	Spain	W-T	Spain
JRM192	a.a.	Lairén	Cayetana Blanca	mislabeling	W	Blanc	Colección antigua de la Merced	Spain	W-T	Spain
JRM193	a.a.	Maisancho	Cayetana Blanca	synonym	T	Blanc	El Encín (Madrid)	Spain	W-T	Spain
JRM194	a.a.	Malagueña	Cayetana Blanca	synonym	W	Blanc	El Encín (Madrid)	Spain	W-T	Spain
JRM195	a.a.	Neeruca	Cayetana Blanca	synonym	W	Blanc	El Encín (Madrid)	Spain	W-T	Spain
JRM196	a.a.	Pardina	Cayetana Blanca	synonym	W	Blanc	El Encín (Madrid)	Spain	W-T	Spain
JRM197	a.a.	Parrel	Cayetana Blanca	mislabeling	W	Blanc	El Encín (Madrid)	Spain	W-T	Spain	Not studied by García de Lujan & Lara-Benítez (1997)
JRM198	a.a.	Sarigo	Cayetana Blanca	synonym	m.d.	Blanc	m.d.	m.d.	W-T	Spain
JRM199	a.a.	m.d.	Cayetana Rosada	new assignment	m.d.	Rose	m.d.	m.d.	W-T	Spain	Berry colour mutant
JRM200	99	Centennial	Centennial Seedless	synonym	T	Blanc	La Alberca (Murcia)	Spain	T-R	USA
JRM201	100	Cercial	Cerceal Branco	synonym	W	Blanc	Casa do Douro	Portugal	W	Portugal
JRM202	101	Cereza	Cereza	correct	W	Noir	El Encín (Madrid)	Spain	W-T	n.a.
JRM203	a.a.	Cereza	Cereza	correct	m.d.	Noir	m.d.	m.d.	W-T	n.a.
JRM204	a.a.	Morá de Mesa	Cereza	doubtful	m.d.	Noir	m.d.	m.d.	W-T	n.a.
JRM205	102	Groppello di S.Stefano	Cesanese Comune	mislabeling	W	Noir	San Michele All'Adige	Italy	W	Italy
JRM206	103	Cesanese Comune	Cesanese d'Affile	mislabeling	W	Noir	San Michele All'Adige	Italy	W	Italy
JRM207	104	Chambourcín	Chambourcín	correct	W	Noir	INRA	France	IC	France	(33,6-47,6)% vinifera
JRM208	105	Chardonnay	Chardonnay Blanc	synonym	W	Blanc	INRA	France	W	France
JRM209	106	Chasan	Chasan	correct	W	Blanc	INRA	France	W	France
JRM210	107	Alsacia Blanca	Chasselas Blanc	synonym	W	Blanc	El Encín (Madrid)	Spain	W-T	France
JRM211	a.a.	Corneille	Chasselas Blanc	mislabeling	T	Blanc	Colección Cuartillos	Spain	W-T	France
JRM212	a.a.	Renac Silvaniski	Chasselas Blanc	doubtful	W	Blanc	m.d.	m.d.	W-T	France
JRM213	a.a.	Temprano	Chasselas Blanc	synonym	W	Blanc	El Encín (Madrid)	Spain	W-T	France
JRM214	a.a.	Temprano Blanco	Chasselas Blanc	synonym	W	Blanc	El Encín (Madrid)	Spain	W-T	France
JRM215	a.a.	Silveiriña	Chasselas Blanc*	mislabeling	W	Blanc	La Coruña	Spain	W-T	France	Leaf morphology mutant
JRM216	a.a.	Pauze Rose	Chasselas Rose	synonym	W	Rose	Zaragoza	Spain	W-T	France	Berry colour mutant
JRM217	a.a.	Alsacia Negra	Chasselas Rose	synonym	W	Rose	El Encín (Madrid)	Spain	W-T	France
JRM218	a.a.	Matza Rose	Chasselas Rose	synonym	W	Rose	INRA	France	W-T	France
JRM219	a.a.	Roter Gutedel	Chasselas Rose	synonym	W	Rose	Siebeldingen	Germany	W-T	France	Not studied by García de Lujan & Lara-Benítez (1997)
JRM220	a.a.	Temprano Colorado	Chasselas Rose	synonym	W	Rose	El Encín (Madrid)	Spain	W-T	France
JRM221	108	Tschetirbak	Chatyrbak	synonym	W	Blanc	INRA	France	W-T	Uzbekistan
JRM222	109	Agudelo	Chenin Blanc	synonym	W	Blanc	El Encín (Madrid)	Spain	W	France
JRM223	a.a.	Agudillo	Chenin Blanc	synonym	W	Blanc	El Encín (Madrid)	Spain	W	France
JRM224	a.a.	Blanco Legítima	Chenin Blanc	synonym	W	Blanc	El Encín (Madrid)	Spain	W	France	It could be a recording mistake, the VIVC reports Blanco Legitimo as a Chenin Blanc synonymy, as well as a synonym for Alabarin Blanco
JRM225	a.a.	Chenin	Chenin Blanc	synonym	W	Blanc	Colección Cuartillos	Spain	W	France
JRM226	110	Híbrida	Churrín de Janeo	doubtful	W	Blanc	El Encín (Madrid)	Spain	W	Spain
JRM227	a.a.	Híbrida Blanca	Churrín de Janeo	doubtful	W	Blanc	El Encín (Madrid)	Spain	W	Spain	The VIVC reports Churrín de Janeo as a noir grape. Some mistake occurred becouse NJ and STRUCTURE analyses suggest that Churrín de Janeo is a Hybrid
JRM228	111	Ciliegiuolo	Ciliegiolo	synonym	W-T	Noir	San Michele All'Adige	Italy	W-T	Italy
JRM229	112	Cinsaut	Cinsaut	correct	W-T	Noir	INRA	France	W-T	France
JRM230	a.a.	Sinso	Cinsaut	synonym	W	Noir	El Encín (Madrid)	Spain	W-T	France
JRM231	113	Baroque	Clairette Blanche	synonym	W	Blanc	Zaragoza	Spain	W-T	France
JRM232	a.a.	Claireto	Clairette Blanche	synonym	W	Blanc	El Encín (Madrid)	Spain	W-T	France
JRM233	a.a.	Clairette	Clairette Blanche	synonym	W	Blanc	San Michele All'Adige	Italy	W-T	France
JRM234	a.a.	Clairette Blanche	Clairette Blanche	correct	W	Blanc	INRA	France	W-T	France
JRM235	114	Mazel	Clairette Mazel	doubtful	W	Blanc	El Encín (Madrid)	Spain	W-T	France
JRM236	a.a.	Olivette Blanco	Clairette Mazel	doubtful	W-T	Blanc	Colección antigua de la Merced	Spain	W-T	France	This denomination could be a Spanish version of Olivette Blanche, in this case it would be another mislabeling
JRM237	a.a.	Clairette Rose	Clairette Rosé	correct	W	Rose	INRA	France	W-T	France	Berry colour mutant
JRM238	115	Coarna Blanca	Coarna Alba	correct	T	Blanc	El Encín (Madrid)	Spain	W-T	Moldova
JRM239	116	Coarna Negra	Coarna Neagra	correct	W	Noir	El Encín (Madrid)	Spain	W-T	Moldova
JRM240	a.a.	Coarna Negra	Coarna Neagra	correct	W	Noir	Colección antigua de la Merced	Spain	W-T	Moldova
JRM241	117	Cococciola	Cococciola	correct	W	Blanc	San Michele All'Adige	Italy	W	Italy
JRM242	118	Bianchetta Trevigiana	Coda di Volpe Bianca	mislabeling	W	Blanc	San Michele All'Adige	Italy	W-T	Italy
JRM243	a.a.	Coda di Volpe	Coda di Volpe Bianca	synonym	W	Blanc	San Michele All'Adige	Italy	W-T	Italy
JRM244	119	Cojonata	Cojonata	correct	W	Blanc	El Encín (Madrid)	Spain	W	Spain
JRM245	120	Colombard	Colombard	correct	W	Blanc	Zaragoza	Spain	W	France
JRM246	a.a.	French Colombard	Colombard*	synonym	W	Blanc	La Alberca (Murcia)	Spain	W	France	It differs from Colombard at locus md32 (allele 271 instead of 263)
JRM247	121	Bical Tinto	Coração de Galo	mislabeling	W	Noir	Beira Litoral	Portugal	W	Portugal
JRM248	122	Ull de Liebre	Cornichon Blanc	mislabeling	W	Blanc	El Encín (Madrid)	Spain	T	n.a.
JRM249	123	Corrinfesto	Cornifesto	correct	W	Noir	Casa do Douro	Portugal	W	Portugal
JRM250	124	Corvina Veronese	Corvina Veronese	correct	W	Noir	San Michele All'Adige	Italy	W	Italy
JRM251	125	Corvinone	Corvinone Veronese	synonym	W	Noir	San Michele All'Adige	Italy	W	Italy
JRM252	126	Burdeos Tinto	Côt	mislabeling	W	Noir	Colección antigua de la Merced	Spain	W-T	France
JRM253	a.a.	Cot	Côt	correct	W	Noir	INRA	France	W-T	France
JRM254	a.a.	Cot Vert	Côt	mislabeling	W	Noir	El Encín (Madrid)	Spain	W-T	France
JRM255	a.a.	Malbec	Côt	synonym	W	Noir	INRA	France	W-T	France
JRM256	127	Counoise	Counoise	correct	W	Noir	INRA	France	W-T	France
JRM257	128	Criolla 125	Criolla 5	synonym	W	Noir	INTA	Argentina	W	n.a.
JRM258	a.a.	Criolla Grande	Criolla 5	mislabeling	W	Noir	INTA	Argentina	W	n.a.
JRM259	129	Criolla Blanca	Criolla Blanca	correct	W	Blanc	INTA	Argentina	W	n.a.
JRM260	130	Criolla Sanjuanina	Criolla Grande Sanjuanina	synonym	m.d.	Noir	m.d.	m.d.	W-T	n.a.
JRM261	131	Cuatendra	Cuatendrá	correct	W	Noir	El Encín (Madrid)	Spain	W	Spain
JRM262	132	Prieto Picudo	Cuelga	mislabeling	W	Blanc	El Encín (Madrid)	Spain	W	Spain
JRM263	133	Dabcumí	Dabouki	correct	T	Blanc	Colección antigua de la Merced	Spain	W-T	Armenia
JRM264	a.a.	David	Dabouki	mislabeling	W-T	Blanc	El Encín (Madrid)	Spain	W-T	Armenia
JRM265	a.a.	Kerino	Dabouki	mislabeling	T	Blanc	El Encín (Madrid)	Spain	W-T	Armenia
JRM266	134	Americana Blanca	De José Blanco	doubtful	W	Blanc	El Encín (Madrid)	Spain	IC	Spain	% vinifera unknown
JRM267	a.a.	De José Blanco	De José Blanco	correct	W	Blanc	El Encín (Madrid)	Spain	IC	Spain
JRM268	a.a.	el Nueve	De José Blanco	doubtful	W	Blanc	El Encín (Madrid)	Spain	IC	Spain
JRM269	a.a.	Valent Negre	De José Blanco	mislabeling	m.d.	Blanc	m.d.	m.d.	IC	Spain
JRM270	135	De Rey	De Rey	correct	W	Blanc	El Encín (Madrid)	Spain	W-T	Spain
JRM271	a.a.	Escanyavella	De Rey	mislabeling	W	Blanc	El Encín (Madrid)	Spain	W-T	Spain
JRM272	a.a.	Forastera Blanca	De Rey	mislabeling	W	Blanc	El Encín (Madrid)	Spain	W-T	Spain
JRM273	a.a.	Gabriela	De Rey	synonym	m.d.	Blanc	m.d.	m.d.	W-T	Spain
JRM274	a.a.	Mantúo Pilas	De Rey	synonym	W	Blanc	Colección antigua de la Merced	Spain	W-T	Spain
JRM275	a.a.	Ricardera	De Rey	doubtful	m.d.	Blanc	m.d.	m.d.	W-T	Spain
JRM276	a.a.	Ricardera	De Rey	doubtful	m.d.	Blanc	m.d.	m.d.	W-T	Spain
JRM277	136	Perlette	Delight	mislabeling	W-T	Blanc	Colección antigua de la Merced	Spain	T	USA
JRM278	137	Alloza	Derechero	synonym	W	Noir	El Encín (Madrid)	Spain	W-T	Spain
JRM279	a.a.	Ariño	Derechero	synonym	W	Noir	El Encín (Madrid)	Spain	W-T	Spain
JRM280	a.a.	Derechero de Muniesa	Derechero	correct	W	Noir	El Encín (Madrid)	Spain	W-T	Spain
JRM281	138	Dimjat	Dimyat	correct	W	Blanc	El Encín (Madrid)	Spain	W-T	Bulgaria
JRM282	a.a.	Pimiat	Dimyat	doubtful	W	Blanc	El Encín (Madrid)	Spain	W-T	Bulgaria
JRM283	a.a.	Zmederervka	Dimyat	synonym	T	Blanc	El Encín (Madrid)	Spain	W-T	Bulgaria
JRM284	139	Dobricic	Dobričić	correct	W	Noir	m.d.	m.d.	W	Croatia
JRM285	140	Dolcetto	Dolcetto	correct	W	Noir	INRA	France	W	Italy
JRM286	a.a.	Dolcetto	Dolcetto	correct	W	Noir	San Michele All'Adige	Italy	W	Italy
JRM287	141	Domina	Domina	correct	W	Noir	Siebeldingen	Germany	W	Germany
JRM288	142	Don Zelindo Blanco	Donzelinho Branco	synonym	W	Blanc	Casa do Douro	Portugal	W	Portugal
JRM289	a.a.	m.d.	Donzelinho Branco	new assignment	m.d.	Blanc	m.d.	m.d.	W	Portugal
JRM290	143	Don Zelindo Tinto	Donzelinho Tinto	synonym	W	Noir	Casa do Douro	Portugal	W	Portugal
JRM291	144	Plateada	Doradilla	doubtful	W	Blanc	Colección Cuartillos	Spain	W	Spain	It could be a recording mistake from Plateado
JRM292	a.a.	Plateado	Doradilla	synonym	W	Blanc	Colección antigua de la Merced	Spain	W	Spain
JRM293	145	Zadarka	Dugovrst	doubtful	W	Blanc	INRA	France	W	Croatia	Zadarka is a synonim for two noir varieties, Zadarka Crna and Zadarka Povjanska (for the latest SSR profile and other information are lacking), as well as for a white variety, Zadarka Bijela (SSR profile and other information are lacking)
JRM294	146	Durella	Durella	correct	W	Blanc	INRA	France	W	Italy
JRM295	147	Precoce Herming	Durif	doubtful	W	Noir	El Encín (Madrid)	Spain	W	France
JRM296	148	Egiodola	Egiodola	correct	W	Noir	INRA	France	W	France
JRM297	149	Emeral Riesling	Emerald Riesling	correct	W	Blanc	El Encín (Madrid)	Spain	W	USA
JRM298	150	Bola Dulce	Erbaluce Bianca	mislabeling	W	Blanc	San Michele All'Adige	Italy	W-T	Italy
JRM299	151	Excursach	Escursac	correct	W	Noir	El Encín (Madrid)	Spain	W	Spain
JRM300	152	m.d.	Esganoso	new assignment	m.d.	Blanc	m.d.	m.d.	W	Portugal
JRM301	153	m.d.	Espadeiro Tinto	new assignment	m.d.	Noir	m.d.	m.d.	W	Portugal
JRM302	154	Espero de Gall	Esperó de Gall	correct	W	Noir	El Encín (Madrid)	Spain	W	Spain
JRM303	155	Exotica	Exotic	synonym	m.d.	Noir	m.d.	m.d.	T	USA
JRM304	156	Milleran Traube	Ezeréves Magyarország Emléke	mislabeling	W	Blanc	Colección antigua de la Merced	Spain	W-T	Hungary
JRM305	157	Falanghina	Falanghina Beneventana	synonym	W	Blanc	San Michele All'Adige	Italy	W	Italy
JRM306	158	Fernandella	Fernandella	correct	W	Noir	El Encín (Madrid)	Spain	W	n.a.
JRM307	159	Fernao Pires	Fernão Pires	correct	W	Blanc	Beira Litoral	Portugal	W-T	Portugal
JRM308	a.a.	m.d.	Fernão Pires	new assignment	m.d.	Blanc	m.d.	m.d.	W-T	Portugal
JRM309	160	Uvallón	Ferral	doubtful	W	Noir	El Encín (Madrid)	Spain	W-T	Spain
JRM310	161	Gran Negro	Flot Rouge	doubtful	W	Noir	El Encín (Madrid)	Spain	IC	France	50% vinifera. Gran Negro is reported as a prime name of a variety displaying scarce information (SSR profile is lacking) and as Grand Noir synonymy
JRM311	162	Fogoneu	Fogoneu	correct	W	Noir	El Encín (Madrid)	Spain	W	Spain
JRM312	a.a.	Fogoneu Frances	Fogoneu	synonym	W	Noir	El Encín (Madrid)	Spain	W	Spain
JRM313	a.a.	Cumbrao	Folgasão	synonym	W	Blanc	m.d.	m.d.	W	Portugal
JRM314	a.a.	m.d.	Folgasão	new assignment	m.d.	Blanc	m.d.	m.d.	W	Portugal
JRM315	163	Cagarrizo	Folgaso	synonym	W	Blanc	El Encín (Madrid)	Spain	W	Portugal
JRM316	164	Cuelga	Folha de Figueira	mislabeling	W	Blanc	El Encín (Madrid)	Spain	W-T	Portugal
JRM317	165	Folle Blanché	Folle Blanche	correct	W	Blanc	Zaragoza	Spain	W	France
JRM318	a.a.	Francesa	Folle Blanche	doubtful	T	Blanc	El Encín (Madrid)	Spain	W	France	Francesa is reported as a prime name of a variety displaying scarce information (SSR profile is lacking) and as Cardinal synonymy
JRM319	a.a.	Francesa Blanco	Folle Blanche	doubtful	W	Blanc	El Encín (Madrid)	Spain	W	France
JRM320	a.a.	Matza Zuri	Folle Blanche	synonym	W	Blanc	El Encín (Madrid)	Spain	W	France
JRM321	a.a.	Pinot Arcenan	Folle Blanche	doubtful	W	Blanc	El Encín (Madrid)	Spain	W	France
JRM322	166	m.d.	Fonte Cal	new assignment	m.d.	Blanc	m.d.	m.d.	W	Portugal
JRM323	167	Forcallat Blanca	Forcallat Blanca	correct	W	Blanc	El Encín (Madrid)	Spain	W-T	Spain
JRM324	168	Forcallat Tinta	Forcallat Tinta	correct	W	Noir	El Encín (Madrid)	Spain	W	Spain
JRM325	169	Fortana	Fortana Nera	synonym	W	Noir	San Michele All'Adige	Italy	W	Italy
JRM326	170	Freisa	Freisa	correct	W	Noir	San Michele All'Adige	Italy	W	Italy
JRM327	171	Sauvignonase	Friulano	synonym	W	Blanc	INRA	France	W	Italy
JRM328	a.a.	Tocai Friulano	Friulano	synonym	W	Blanc	San Michele All'Adige	Italy	W	Italy
JRM329	172	Cailleba	Frühroter Veltliner	mislabeling	W	Rose	Colección antigua de la Merced	Spain	W-T	Italy
JRM330	173	Aris	Fumât	mislabeling	W	Rose	El Encín (Madrid)	Spain	W-T	France
JRM331	174	Gabriela	Gabriela	correct	W	Blanc	Zaragoza	Spain	n.a.	Spain
JRM332	175	Corniola di Milazzo	Gallurazeni di Damasco	mislabeling	T	Blanc	El Encín (Madrid)	Spain	T	Syria	Corniola di Milazzo is a synonym for Zeini Abiad (prime name). Another reported synonimy is Gollura Beni di Damasco
JRM333	176	Gamay Beaujolais	Gamay Noir	synonym	W	Noir	El Encín (Madrid)	Spain	W	France
JRM334	a.a.	Gamay Noir	Gamay Noir	correct	W	Noir	INRA	France	W	France
JRM335	a.a.	Gamay Teinturier de Bouze	Gamay Teinturier de Bouze	correct	W	Noir	INRA	France	W	France	Pulp pigmantation mutant (semi-red juice)
JRM336	a.a.	Gamay Teinturier de Freaux	Gamay Teinturier Freaux	correct	W	Noir	INRA	France	W	France	Pulp pigmantation mutant (red juice)
JRM337	177	Gansón	Ganson	correct	W	Noir	INRA	France	W	France
JRM338	178	Garganega	Garganega	correct	W	Blanc	San Michele All'Adige	Italy	W-T	Italy
JRM339	179	Bernacha Negra	Garnacha Tinta	synonym	W	Noir	El Encín (Madrid)	Spain	W	Spain
JRM340	a.a.	Garnacha Fina	Garnacha Tinta	synonym	W	Noir	El Encín (Madrid)	Spain	W	Spain
JRM341	a.a.	Garnacha N. del Pais	Garnacha Tinta	synonym	W	Noir	El Encín (Madrid)	Spain	W	Spain
JRM342	a.a.	Garnacha Rioja	Garnacha Tinta	synonym	W	Noir	El Encín (Madrid)	Spain	W	Spain
JRM343	a.a.	Garnacho	Garnacha Tinta	synonym	W	Noir	El Encín (Madrid)	Spain	W	Spain
JRM344	a.a.	Garnacho Negro	Garnacha Tinta	synonym	W	Noir	INRA	France	W	Spain
JRM345	a.a.	Llandoner Negra	Garnacha Tinta	synonym	W	Noir	El Encín (Madrid)	Spain	W	Spain
JRM346	a.a.	Medoc	Garnacha Tinta	mislabeling	W	Noir	El Encín (Madrid)	Spain	W	Spain
JRM347	a.a.	Navarro	Garnacha Tinta	synonym	W	Noir	El Encín (Madrid)	Spain	W	Spain
JRM348	a.a.	Tinto Aragón	Garnacha Tinta	synonym	W	Noir	El Encín (Madrid)	Spain	W	Spain
JRM349	a.a.	Tinto de Navalcarnero	Garnacha Tinta	synonym	W	Noir	El Encín (Madrid)	Spain	W	Spain
JRM350	a.a.	Tintorero	Garnacha Tinta	synonym	W	Noir	El Encín (Madrid)	Spain	W	Spain
JRM351	a.a.	Tocai Rosso	Garnacha Tinta	synonym	W	Noir	San Michele All'Adige	Italy	W	Spain
JRM352	a.a.	Vidueño Negro	Garnacha Tinta	synonym	W	Noir	El Encín (Madrid)	Spain	W	Spain
JRM353	a.a.	Bernacha Blanca	Garnacha Blanca	synonym	W	Blanc	El Encín (Madrid)	Spain	W	Spain	Berry colour mutant
JRM354	a.a.	Grenache Blanc	Garnacha Blanca	synonym	W	Blanc	Burdeos	France	W	Spain
JRM355	a.a.	Higónzal	Garnacha Blanca	doubtful	W	Blanc	El Encín (Madrid)	Spain	W	Spain
JRM356	a.a.	Llendont Pelut	Garnacha Peluda	synonym	W	Noir	INRA	France	W	Spain	Leaf hairness mutant
JRM357	180	Garonnet	Garonnet	correct	W	Noir	INRA	France	IC	France	(25-46,75)% vinifera
JRM358	181	Garrido Fino	Garrido Fino	correct	W	Blanc	Colección antigua de la Merced	Spain	W-T	Spain
JRM359	182	Garrido Macho	Garrido Macho	correct	W	Blanc	Colección antigua de la Merced	Spain	W-T	Spain
JRM360	a.a.	Primitivo di Gioia	Garrido Macho	mislabeling	W	Blanc	Vitis Jerez	Spain	W-T	Spain
JRM361	183	Galmete	Garro	synonym	W	Noir	El Encín (Madrid)	Spain	W	Spain
JRM362	a.a.	Mando	Garro	synonym	W	Noir	El Encín (Madrid)	Spain	W	Spain
JRM363	184	Gf.Ga.48-12	Geilweilerhof GA-48-12	correct	W	Blanc	Siebeldingen	Germany	IC	Germany	(68-79)% vinifera
JRM364	185	Gf.Ga.52-42	Geilweilerhof GA-52 42	correct	W	Blanc	Siebeldingen	Germany	IC	Germany	(68-79)% vinifera
JRM365	a.a.	Gewurztraminer	Gewurztraminer	synonym	W	Rouge	Zaragoza	Spain	W	n.a.	Berry colour mutant
JRM366	186	Giro	Girò Nero	synonym	W	Noir	El Encín (Madrid)	Spain	W	Spain
JRM367	a.a.	Munses Capdell	Girò Nero	doubtful	W	Noir	m.d.	m.d.	W	Spain	It could be a recording mistake from Manses de Capdell that is reported as a Giro Nero synonymy
JRM368	187	Prosecco	Glera	synonym	W	Blanc	San Michele All'Adige	Italy	W	Italy
JRM369	188	Goldriesling	Goldriesling	correct	W	Blanc	INRA	France	W	France
JRM370	189	Gargollasa	Gorgollasa	correct	W	Noir	El Encín (Madrid)	Spain	W	Spain
JRM371	a.a.	Gorgollasa	Gorgollasa	correct	W	Noir	El Encín (Madrid)	Spain	W	Spain
JRM372	190	Godello	Gouveio	synonym	W	Blanc	El Encín (Madrid)	Spain	W	Portugal
JRM373	a.a.	Gouveio ou Verdelho	Gouveio	synonym	W	Blanc	Casa do Douro	Portugal	W	Portugal	This synonymy is not reported in the VIVC
JRM374	a.a.	m.d.	Gouveio	new assignment	m.d.	Blanc	m.d.	m.d.	W	Portugal
JRM375	191	Graciano	Graciano	correct	W	Noir	Colección antigua de la Merced	Spain	W	Spain
JRM376	a.a.	Blanco Rojal	Graciano	mislabeling	W	Noir	Colección antigua de la Merced	Spain	W	Spain
JRM377	a.a.	Parreleta	Graciano	mislabeling	W	Noir	El Encín (Madrid)	Spain	W	Spain
JRM378	a.a.	Rojal Blanco	Graciano	mislabeling	W	Noir	El Encín (Madrid)	Spain	W	Spain
JRM379	a.a.	Tinta Miuda	Graciano	synonym	W	Noir	El Encín (Madrid)	Spain	W	Spain
JRM380	192	Gramon	Gramon	correct	W	Noir	INRA	France	W	France
JRM381	193	Koverszolo	Grasă de Cotnari	synonym	W	Blanc	INRA	France	W	Moldova
JRM382	194	Grechetto	Grechetto Bianco	synonym	W	Blanc	San Michele All'Adige	Italy	W	Italy
JRM383	195	Grignolino	Grignolino	correct	W	Noir	San Michele All'Adige	Italy	W	Italy
JRM384	196	Grillo Blanco	Grillo	doubtful	W	Blanc	San Michele All'Adige	Italy	W	Italy
JRM385	197	Grolleau	Grolleau Noir	synonym	W	Noir	INRA	France	W	France
JRM386	198	Groppello di Mocasina	Groppello di Mocasina	correct	W	Noir	San Michele All'Adige	Italy	W	Italy
JRM387	a.a.	Groppello Gentile	Groppello di Mocasina	mislabeling	W	Noir	San Michele All'Adige	Italy	W	Italy
JRM388	a.a.	Leopoldo III	Gros Vert Blanc	mislabeling	W	Blanc	El Encín (Madrid)	Spain	T	France
JRM389	199	Teneron de Vaucluse	Gros Vert Blanc	mislabeling	T	Blanc	El Encín (Madrid)	Spain	W-T	France
JRM390	200	Gualarido	Gualarido	correct	W	Blanc	Colección antigua de la Merced	Spain	W-T	Spain
JRM391	a.a.	Negra Blasco	Gualarido	doubtful	W	Blanc	El Encín (Madrid)	Spain	W-T	Spain
JRM392	201	Greco Bianco	Guardavalle	synonym	W	Blanc	San Michele All'Adige	Italy	W	Italy
JRM393	202	Nasco	Guarnaccia	mislabeling	W	Blanc	Cagliari	Italy	W	Italy
JRM394	203	Gillemont	Guillemot	doubtful	W	Blanc	El Encín (Madrid)	Spain	W	France
JRM395	a.a.	Guillemot	Guillemot	correct	W	Blanc	INRA	France	W	France
JRM396	204	Harslavelf Blanco	Hárslevelü	doubtful	W	Blanc	San Michele All'Adige	Italy	W-T	Hungary	It could be a recording mistake Hárslevelű that is a recognized synonym
JRM397	205	Diamant Traube	Hebén	mislabeling	W-T	Blanc	Colección Cuartillos	Spain	W-T	Spain
JRM398	a.a.	Hebrón	Hebén	mislabeling	W	Blanc	El Encín (Madrid)	Spain	W-T	Spain
JRM399	206	Gold	Heptakilo	mislabeling	T	Noir	Colección antigua de la Merced	Spain	W-T	Greece
JRM400	207	Geuche Blanc	Heunisch Weiß	synonym	W	Blanc	Zaragoza	Spain	W	n.a.
JRM401	208	Jaén Negro	Huevo de Gato	mislabeling	W	Noir	Colección antigua de la Merced	Spain	T	n.a.
JRM402	209	Campinas	IAC 766	doubtful	m.d.	m.f.	m.d.	m.d.	RS	Brazil
JRM403	a.a.	m.d.	IAC 766	new assignment	m.d.	m.f.	m.d.	m.d.	RS	Brazil
JRM404	210	Impero	Impero	correct	T	Blanc	El Encín (Madrid)	Spain	T	Italy
JRM405	211	Invernenga	Invernenga	correct	W	Blanc	San Michele All'Adige	Italy	W-T	Italy
JRM406	212	Pierce	Isabella	synonym	IC	Noir	Murcia	Spain	IC	USA	50% vinifera. Supposedly Pierce is a ploidy mutation of Isabella
JRM407	a.a.	Romana	Isabella	doubtful	W	Noir	El Encín (Madrid)	Spain	IC	USA	The VIVC reports Romana as a synonym for Romana Nera (VIVC code is assigned bur SSR profile and other information are lacking)
JRM408	a.a.	Isabella	Isabella*	correct	W-T	Noir	INRA	France	IC	USA	It differs from Isabella at locus md32 (allele 255 instead of 247)
JRM409	213	m.d.	Italia	new assignment	m.d.	Blanc	m.d.	m.d.	W-T	Italy
JRM410	a.a.	Touriga Nacional	Italia	mislabeling	W	Blanc	Casa do Douro	Portugal	W-T	Italy
JRM411	a.a.	Benitaka	Italia Rubi	synonym	m.d.	Rouge	m.d.	m.d.	W-T	Italy	Berry colour mutant
JRM412	a.a.	m.d.	ItaliaRubi	new assignment	m.d.	Rouge	m.d.	m.d.	W-T	Italy
JRM413	214	Caiño Portugues	Jacquez	doubtful	W	Noir	El Encín (Madrid)	Spain	IC	USA	50% vinifera
JRM414	a.a.	Yaqui	Jacquez	doubtful	W	Noir	El Encín (Madrid)	Spain	IC	USA
JRM415	a.a.	Empinadillo	Jaén Rosado	mislabeling	W	Rose	El Encín (Madrid)	Spain	W-T	Spain
JRM416	215	Jaén Negro	Jaén Tinto	correct	m.d.	Noir	m.d.	m.d.	W-T	Spain
JRM417	216	Jampal	Jampal	correct	W	Blanc	Dois Portos	Portugal	W	Portugal
JRM418	217	Zariza NaLxB	Jantar	doubtful	T	Blanc	El Encín (Madrid)	Spain	T	Bulgaria	It could be a recording mistake from Zariba Nalasiata that is a synonym for Koening der Weingaerten. In this case it could be another mislabeling
JRM419	218	Uva de Olaz	Jerónimo	doubtful	W	Noir	El Encín (Madrid)	Spain	W	Spain
JRM420	219	Kadarka	Kadarka Kék	synonym	W	Noir	Colección antigua de la Merced	Spain	W	Hungary
JRM421	220	Kerner	Kerner	correct	W	Blanc	San Michele All'Adige	Italy	W	Germany
JRM422	221	Horse Teat	Khusaine Belyi	doubtful	m.d.	Blanc	m.d.	m.d.	T	Armenia
JRM423	222	Knipperlé	Knipperlé	correct	W	Blanc	INRA	France	W	France
JRM424	223	Reina de las Viñas	Kodryanka	mislabeling	m.d.	Noir	m.d.	m.d.	IC	Moldova	(84-89,5)% vinifera
JRM425	224	Monarca del Vesubio	Korithi Aspro	synonym	W	Blanc	Zaragoza	Spain	W-T	Greece
JRM426	a.a.	Turchesca	Korithi Aspro	synonym	W	Blanc	El Encín (Madrid)	Spain	W-T	Greece
JRM427	225	Lagrima di María	Lacrima di Maria	correct	T	Blanc	El Encín (Madrid)	Spain	T	Italy
JRM428	226	Lambrusco a Foglia Frastagliata	Lambrusco a Foglia Frastagliata	correct	W	Noir	San Michele All'Adige	Italy	W	Italy
JRM429	227	Lambrusco Marani	Lambrusco Marani	correct	W	Noir	San Michele All'Adige	Italy	W	Italy
JRM430	228	Lambrusco Montericco	Lambrusco Montericco	correct	W	Noir	San Michele All'Adige	Italy	W	Italy
JRM431	229	Landal	Landal	correct	W	Noir	INRA	France	IC	France	(34,4-37,5)% vinifera
JRM432	230	Latina	Latina	correct	T	Blanc	El Encín (Madrid)	Spain	T	Italy
JRM433	231	Léon Millot	Léon Millot	correct	W	Noir	INRA	France	IC	France	50% vinifera
JRM434	232	Lercat	Lercat	correct	W	Blanc	INRA	France	W	France
JRM435	233	Negra	Listán Negro	mislabeling	W	Noir	El Encín (Madrid)	Spain	W	Spain	The VIVC reports Negra as a synonym for many varieties and the prime name of a Slovakian variety
JRM436	a.a.	Negra Común	Listán Negro	synonym	W	Noir	El Encín (Madrid)	Spain	W	Spain
JRM437	234	Criolla Centenario	Listán Prieto	doubtful	m.d.	Noir	m.d.	m.d.	W-T	Spain
JRM438	235	Chasselas H.S.	LN33	mislabeling	W	Blanc	Colmar	France	RS	USA	75% vinifera
JRM439	a.a.	Chenin	LN33	mislabeling	W	Blanc	Colección Cuartillos	Spain	RS	USA
JRM440	236	Loureiro Blanco	Loureiro Blanco	correct	W	Blanc	El Encín (Madrid)	Spain	W	Spain
JRM441	237	Magdalena Real	Madeleine Royale	synonym	W	Blanc	Colección antigua de la Merced	Spain	T	France
JRM442	238	Früher Malingre	Malingre Précoce	synonym	W	Blanc	Siebeldingen	Germany	W-T	France
JRM443	239	Malvasia Chianti	Malvasia Bianca Lunga	doubtful	W	Blanc	INRA	France	W	Italy
JRM444	240	Malvasía Común	Malvasía Común	correct	W	Blanc	El Encín (Madrid)	Spain	W	Spain
JRM445	241	Malvasia Aromática	Malvasia di Candia Aromatica	mislabeling	W	Blanc	Colección Cuartillos	Spain	W-T	Italy
JRM446	a.a.	Prunella	Malvasia di Candia Aromatica	doubtful	W	Blanc	Colección antigua de la Merced	Spain	W-T	Italy
JRM447	242	Malvasía di Casorzo	Malvasia di Casorzo	correct	W	Noir	San Michele All'Adige	Italy	W	Italy
JRM448	243	Malmesy	Malvasia di Lipari	doubtful	W	Blanc	Davis	USA	W	n.a.	Information provided by the authors
JRM449	244	Malvasia (Canarías)	Malvasia Dubrovačka	synonym	W	Blanc	Canarias (La Palma)	Spain	W	n.a.
JRM450	a.a.	m.d.	Malvasia Dubrovačka	new assignment	m.d.	Blanc	m.d.	m.d.	W	n.a.
JRM451	245	Arinto	Malvasia Fina	synonym	W	Blanc	Colección Cuartillos	Spain	W	Portugal
JRM452	a.a.	Blanca	Malvasia Fina	mislabeling	W	Blanc	El Encín (Madrid)	Spain	W	Portugal
JRM453	a.a.	Gual	Malvasia Fina	synonym	W	Blanc	Canarias (La Palma)	Spain	W	Portugal
JRM454	a.a.	m.d.	Malvasia Fina	new assignment	m.d.	Blanc	m.d.	m.d.	W	Portugal
JRM455	a.a.	Tarantey	Malvasia Fina	mislabeling	W	Blanc	El Encín (Madrid)	Spain	W	Portugal
JRM456	a.a.	Verdelho	Malvasia Fina	mislabeling	W	Blanc	Beira Litoral	Portugal	W	Portugal
JRM457	246	Malvasia Istarka	Malvasia Istriana	synonym	W	Blanc	m.d.	m.d.	W	Croatia
JRM458	247	Malvasía Nera	Malvasia Nera di Brindisi	synonym	W	Noir	San Michele All'Adige	Italy	W-T	Italy
JRM459	248	Moreto	Malvasia Preta	synonym	W	Noir	Beira Litoral	Portugal	W	Portugal
JRM460	a.a.	Moreto do Dão	Malvasia Preta	synonym	W	Noir	Casa do Douro	Portugal	W	Portugal
JRM461	a.a.	Seminario	Malvasia Preta	doubtful	W	Blanc	Dois Portos	Portugal	W	Portugal
JRM462	249	Peregil	Malvasía Volcánica	synonym	W	Blanc	El Encín (Madrid)	Spain	W	Spain
JRM463	250	Früher Roter Malvasier	Malvoisie de Lasseraz	mislabeling	W	Blanc	Siebeldingen	Germany	W	France	Not studied by García de Lujan & Lara-Benítez (1997)
JRM464	251	Mancín	Mancin	correct	W	Noir	INRA	France	W	France
JRM465	252	Mandilari	Mandilaria	synonym	W	Noir	El Encín (Madrid)	Spain	W	Greece
JRM466	253	Ferren	Manseng Noir	synonym	W	Noir	El Encín (Madrid)	Spain	W	France
JRM467	a.a.	Xoaniña	Manseng Noir	doubtful	W	Noir	Dois Portos	Portugal	W	France
JRM468	254	Manseg Vert	Manseng Vert	correct	W	Blanc	INRA	France	W	France
JRM469	255	Manses Tibbus	Manses de Tibbus	correct	W	Noir	El Encín (Madrid)	Spain	W	Spain
JRM470	256	Castellana	Manteudo	mislabeling	W	Blanc	El Encín (Madrid)	Spain	W	Portugal
JRM471	a.a.	Pedro Giménez Argentina	Manteudo	doubtful	m.d.	Blanc	m.d.	m.d.	W	Portugal	Varieties Pedro Gimenez 1 and 2 are reported in the VIVC but SSR profiles and other information are lacking
JRM472	257	Cabelis	Manto Negro	synonym	W	Noir	El Encín (Madrid)	Spain	W	Spain
JRM473	a.a.	Manto Negro	Manto Negro	correct	m.d.	Noir	m.d.	m.d.	W	Spain
JRM474	a.a.	Manto Negro	Manto Negro	correct	W	Noir	El Encín (Madrid)	Spain	W	Spain
JRM475	258	Incrocio Manzoni 6-0-13	Manzoni Bianco	synonym	W	Blanc	San Michele All'Adige	Italy	W	Italy
JRM476	a.a.	Manzoni 6-0-13	Manzoni Bianco	synonym	W	Blanc	San Michele All'Adige	Italy	W	Italy
JRM477	259	Alarije Verdoso	Marfal	mislabeling	T	Blanc	Colección antigua de la Merced	Spain	W	Spain
JRM478	a.a.	Marfal	Marfal	correct	W	Blanc	El Encín (Madrid)	Spain	W	Spain
JRM479	260	m.d.	Maria	new assignment	m.d.	Blanc	m.d.	m.d.	IC	Brazil	87,5% vinifera
JRM480	261	Maria Pirovano	Maria Pirovano	correct	W-T	Blanc	Colección antigua de la Merced	Spain	W-T	Italy
JRM481	262	Mariensteiner	Mariensteiner	correct	W	Blanc	m.d.	m.d.	W	Germany
JRM482	263	Marsanne	Marsanne	correct	W	Blanc	Colección Cuartillos	Spain	W	France
JRM483	264	Palomino Piel Negra	Marselan	doubtful	W	Noir	Colección Cuartillos	Spain	W	France
JRM484	265	Brujidera	Marufo	synonym	W	Noir	El Encín (Madrid)	Spain	W-T	Portugal
JRM485	a.a.	Crujidera	Marufo	synonym	W	Noir	El Encín (Madrid)	Spain	W-T	Portugal
JRM486	a.a.	m.d.	Marufo	new assignment	m.d.	Noir	m.d.	m.d.	W-T	Portugal
JRM487	a.a.	m.d.	Marufo	new assignment	m.d.	Noir	m.d.	m.d.	W-T	Portugal
JRM488	a.a.	Morisco Tinto	Marufo	synonym	W	Noir	Casa do Douro	Portugal	W-T	Portugal
JRM489	266	Marzemino	Marzemino	correct	W	Noir	San Michele All'Adige	Italy	W	Italy
JRM490	267	Maturana	Maturana Blanca	synonym	W	Blanc	Colección antigua de la Merced	Spain	W	Spain
JRM491	a.a.	Verdoncho	Maturana Blanca	mislabeling	W	Blanc	El Encín (Madrid)	Spain	W	Spain
JRM492	268	Mavrodaphne	Mavrodaphne	synonym	W	Noir	Institut de la vigne (Atenas)	Greece	W	Greece
JRM493	269	Maxia	Maxia	correct	m.d.	Blanc	m.d.	m.d.	T	Italy
JRM494	270	Azal	Melhorio	mislabeling	m.d.	Noir	m.d.	m.d.	W	Portugal	Azal is a recognized synonym for Azal Branco (white) and Amaral (noir). In addition, varieties Azal Aberto and Azal Azedo are reported in the VIVC but SSR profiles and other information are lacking.
JRM495	271	Melón	Melon	correct	W	Blanc	Zaragoza	Spain	W	France
JRM496	a.a.	Molar	Melon	mislabeling	W	Blanc	m.d.	m.d.	W	France
JRM497	272	Mencía	Mencía	correct	W	Noir	El Encín (Madrid)	Spain	W	Spain
JRM498	a.a.	Tinto Mencía	Mencía	synonym	W	Noir	El Encín (Madrid)	Spain	W	Spain
JRM499	a.a.	Tinto Mollar	Mencía	synonym	W	Noir	El Encín (Madrid)	Spain	W	Spain
JRM500	273	Merille	Mérille	correct	W	Noir	m.d.	m.d.	W	France
JRM501	274	Merlot Bianco	Merlot Blanc	synonym	W	Blanc	INRA	France	W	France
JRM502	275	Merlot	Merlot Noir	synonym	W	Noir	INRA	France	W	France
JRM503	276	Blanqueta	Merseguera	synonym	W	Blanc	El Encín (Madrid)	Spain	W	Spain
JRM504	a.a.	Escanyavella	Merseguera	synonym	W	Blanc	El Encín (Madrid)	Spain	W	Spain
JRM505	a.a.	Exquichados	Merseguera	synonym	W	Blanc	El Encín (Madrid)	Spain	W	Spain
JRM506	a.a.	Lanjarón Claro	Merseguera	synonym	W	Blanc	El Encín (Madrid)	Spain	W	Spain
JRM507	a.a.	Macabán	Merseguera	synonym	W	Blanc	El Encín (Madrid)	Spain	W	Spain
JRM508	a.a.	Merseguera	Merseguera	correct	W	Blanc	Colección antigua de la Merced	Spain	W	Spain
JRM509	a.a.	Verdecilla	Merseguera	synonym	W	Blanc	El Encín (Madrid)	Spain	W	Spain
JRM510	a.a.	Verema	Merseguera	doubtful	W	Blanc	Zaragoza	Spain	W	Spain	It could be a recording mistake from Verema Blanca that is a synonym for Merseguera, although Verema is also a synonym for Monastrell
JRM511	a.a.	Verema Blanca	Merseguera	synonym	W	Blanc	El Encín (Madrid)	Spain	W	Spain
JRM512	277	Meslier Francoise	Meslier Saint-François	doubtful	W	Blanc	El Encín (Madrid)	Spain	W	France	It could be a recording mistake
JRM513	a.a.	Americana Tinta	Millardet et Grasset 41B	doubtful	W	Noir	El Encín (Madrid)	Spain	RS	France	50% vinifera
JRM514	278	Rulander	Millardet et Grasset 41B	mislabeling	W	Noir	Siebeldingen	Germany	RS	France
JRM515	279	Muscat de Rouse	Misket Rusenski	synonym	m.d.	Noir	m.d.	m.d.	T	Bulgaria
JRM516	280	Puesto Mayor	Molar	synonym	W	Noir	El Encín (Madrid)	Spain	W-T	Portugal
JRM517	a.a.	Verdejo Negro	Molar	synonym	W	Noir	El Encín (Madrid)	Spain	W	Portugal
JRM518	281	Molinara	Molinara	correct	W	Noir	San Michele All'Adige	Italy	W	Italy
JRM519	282	Marbellí	Molinera	doubtful	m.d.	Rouge	m.d.	m.d.	T	Spain
JRM520	283	Negramoll	Mollar Cano	synonym	W	Noir	El Encín (Madrid)	Spain	W-T	Spain
JRM521	a.a.	Negramoll	Mollar Cano	synonym	W	Noir	Canarias (Tenerife)	Spain	W-T	Spain
JRM522	a.a.	Tintilla	Mollar Cano	mislabeling	W	Noir	Canarias (Tenerife)	Spain	W	France
JRM523	a.a.	Verdello	Mollar Cano	mislabeling	W	Noir	Canarias (La Palma)	Spain	W-T	Spain
JRM524	284	Alcayata	Monastrell	synonym	W	Noir	El Encín (Madrid)	Spain	W	Spain
JRM525	a.a.	del Reyno	Monastrell	synonym	W	Noir	El Encín (Madrid)	Spain	W	Spain
JRM526	a.a.	Garrut	Monastrell	synonym	W	Noir	El Encín (Madrid)	Spain	W	Spain
JRM527	a.a.	Tinta	Monastrell	synonym	m.d.	Noir	m.d.	m.d.	W	Spain
JRM528	285	Mondeuse	Mondeuse Noir	synonym	W	Noir	El Encín (Madrid)	Spain	W	France
JRM529	286	Mondragón	Mondragón	correct	W	Noir	El Encín (Madrid)	Spain	W	Spain
JRM530	287	Bombino Nero	Montepulciano	doubtful	W	Noir	San Michele All'Adige	Italy	W	Italy	Besides to be the prime name of a variety and a synonym for Cesanese Comune (both with an assigned VIVC code), Bombino Nero is also a synonym for Calatamuro Nero (variety with an assigned VIVC code, although SSR profile and other information are lacking)
JRM531	a.a.	Montepulciano	Montepulciano	correct	W	Noir	San Michele All'Adige	Italy	W	Italy
JRM532	a.a.	Montepulciano	Montepulciano	correct	W	Noir	San Michele All'Adige	Italy	W	Italy
JRM533	288	Montonico Blanco	Montonico Bianco	correct	W	Blanc	San Michele All'Adige	Italy	W	Italy
JRM534	289	Formosa	Montúa	synonym	W	Blanc	Italy	Italy	W-T	Spain
JRM535	290	Morate	Morate	correct	W	Noir	El Encín (Madrid)	Spain	W	n.a.
JRM536	291	Moravia Agria	Moravia Agria	correct	W	Noir	El Encín (Madrid)	Spain	W	Spain
JRM537	292	Ciliegiuolo Nero	Morellone	mislabeling	W	Noir	El Encín (Madrid)	Spain	W	Italy
JRM538	293	Morio Muskat	Morio Muskat	correct	W	Blanc	INRA	France	W	Germany
JRM539	294	Morisca	Morisca	correct	W	Noir	El Encín (Madrid)	Spain	W	Spain
JRM540	295	Concejón	Moristel	synonym	W	Noir	El Encín (Madrid)	Spain	W	Spain
JRM541	a.a.	Juan Ibañez	Moristel	synonym	W	Noir	El Encín (Madrid)	Spain	W	Spain
JRM542	a.a.	Moristel	Moristel	correct	W	Noir	El Encín (Madrid)	Spain	W	Spain
JRM543	a.a.	Naves de Fitero	Moristel	synonym	W	Noir	El Encín (Madrid)	Spain	W	Spain
JRM544	a.a.	Negralejo	Moristel	synonym	W	Noir	El Encín (Madrid)	Spain	W	Spain
JRM545	a.a.	Negratelo	Moristel	doubtful	W	Noir	El Encín (Madrid)	Spain	W	Spain	It could be a recording mistake from Negralejo
JRM546	296	Moscatello Selvatico	Moscatello Selvatico	correct	W	Blanc	San Michele All'Adige	Italy	W-T	Italy
JRM547	297	Aleatico	Moscato d'Adda	mislabeling	W	Noir	Colección antigua de la Merced	Spain	T	Italy
JRM548	298	Moscato di Scanzo	Moscato di Scanzo	correct	W	Noir	San Michele All'Adige	Italy	W	Italy
JRM549	299	Moscato Giallo	Moscato Giallo	correct	W	Blanc	San Michele All'Adige	Italy	W-T	Italy
JRM550	300	Empibotte	Mostosa	synonym	W	Blanc	INRA	France	W-T	Italy
JRM551	301	Collón de Gallo	Mouratón	synonym	W	Noir	El Encín (Madrid)	Spain	W	Spain
JRM552	a.a.	Negrón de Aldán	Mouratón	synonym	W	Noir	El Encín (Madrid)	Spain	W	Spain
JRM553	302	Müller Thurgau	Müller-Thurgau Weiß	synonym	W	Blanc	San Michele All'Adige	Italy	W	Germany
JRM554	303	Gelber Muskateller	Muscat a Petits Grains Blanc	synonym	W	Blanc	Siebeldingen	Germany	W-T	Greece
JRM555	a.a.	Roter Muskateller	Muscat a Petits Grains Rose	synonym	W	Rose	Siebeldingen	Germany	W	Greece	Berry colour mutant
JRM556	304	Cannon Hall	Muscat of Alexandria	doubtful	T	Blanc	El Encín (Madrid)	Spain	W-T-R	Greece	It should be a ploidy mutant of Muscat of Alexandria
JRM557	a.a.	Moscatel Axarquia	Muscat of Alexandria	doubtful	m.d.	Blanc	m.d.	m.d.	W-T-R	Greece
JRM558	a.a.	Moscatel de Setúbal	Muscat of Alexandria	synonym	m.d.	Blanc	m.d.	m.d.	W-T-R	Greece
JRM559	a.a.	Moscatel Rota	Muscat of Alexandria	doubtful	m.d.	Blanc	m.d.	m.d.	W-T-R	Greece
JRM560	a.a.	Garnacho Rojo	Muscat of Alexandria Red	mislabeling	W	Rouge	El Encín (Madrid)	Spain	W-T	South Africa	Berry colour mutant
JRM561	305	Moscatel Rosado	Naparo	mislabeling	m.d.	Rose	m.d.	m.d.	W-T	Spain
JRM562	a.a.	m.d.	Nebbiolo	new assignment	m.d.	Noir	m.d.	m.d.	W	Italy
JRM563	306	Nebbiolo	Nebbiolo	correct	W	Noir	San Michele All'Adige	Italy	W	Italy
JRM564	307	Bocalilla	Negra Rayada	synonym	W	Noir	El Encín (Madrid)	Spain	W-T	Spain
JRM565	a.a.	Marquesa	Negra Rayada	synonym	W	Noir	El Encín (Madrid)	Spain	W-T	Spain
JRM566	a.a.	Negra Rayada	Negra Rayada	correct	W-T	Noir	El Encín (Madrid)	Spain	W-T	Spain
JRM567	309	Negrara Trentina	Negrara Trentina	correct	W	Noir	San Michele All'Adige	Italy	W	Italy
JRM568	308	Negroamaro	Negroamaro	correct	W	Noir	San Michele All'Adige	Italy	W	Italy
JRM569	310	Nerello Mascarese	Nerello Mascalese	correct	W	Noir	Italy	Italy	W	Italy
JRM570	311	Neretto Gentile	Neretto Gentile	correct	W	Noir	San Michele All'Adige	Italy	W	Italy
JRM571	312	m.d.	Niagara	new assignment	m.d.	Blanc	m.d.	m.d.	IC	USA	(12,5-37,5)% vinifera
JRM572	a.a.	m.d.	Niagara	new assignment	m.d.	Rouge	m.d.	m.d.	IC	Brazil	Berry colour mutant
JRM573	313	Noir Glady	Noir Glady	correct	W	Noir	El Encín (Madrid)	Spain	W-T	France
JRM574	314	Okatac	Okatac	correct	W	Noir	m.d.	m.d.	W-T	Croatia
JRM575	315	Ciminnita	Olivette Blanche	synonym	T	Blanc	El Encín (Madrid)	Spain	W-T	France
JRM576	316	Olivette Negro	Olivette Noire	doubtful	W	Noir	El Encín (Madrid)	Spain	W-T	Hungary	It could be a Spanish version of Olivette Noir denomination
JRM577	317	Olivette Rouge	Olivette Rose	synonym	W	Rose	El Encín (Madrid)	Spain	W-T	France
JRM578	318	Beltza	Ondarrabi Beltza	synonym	W-T	Noir	El Encín (Madrid)	Spain	W-T	Spain
JRM579	a.a.	Ondarrabi Beltza	Ondarrabi Beltza	correct	W	Noir	El Encín (Madrid)	Spain	W-T	Spain
JRM580	a.a.	Verde Matza	Ondarrabi Beltza	synonym	W	Noir	El Encín (Madrid)	Spain	W-T	Spain
JRM581	319	Ondarrabi Zuri	Ondarrabi Zuri	correct	W	Blanc	El Encín (Madrid)	Spain	W	Spain	According to NJ and STRUCTURE analysis it is not 100% vinifera, confirming that there is some confusion concerning this denomination (Cabello et al. 2011)
JRM582	320	Optima	Optima	correct	W	Blanc	Siebeldingen	Germany	W	Germany
JRM583	321	Orion	Orion	correct	W	Blanc	Siebeldingen	Germany	IC	Germany	(68-79)% vinifera
JRM584	322	Ortega	Ortega	correct	W	Blanc	m.d.	m.d.	W-T	Germany
JRM585	323	Ortrugo	Ortrugo	correct	W	Blanc	San Michele All'Adige	Italy	W	Italy
JRM586	324	Blanco de Jérez	Palomino Fino	synonym	W	Blanc	El Encín (Madrid)	Spain	W-T	Spain
JRM587	a.a.	Chering Blanc	Palomino Fino	synonym	W	Blanc	Colección antigua de la Merced	Spain	W-T	Spain
JRM588	a.a.	Clarete de Burdeos	Palomino Fino	doubtful	W	Blanc	Colección antigua de la Merced	Spain	W-T	Spain
JRM589	a.a.	Jerez	Palomino Fino	synonym	W	Blanc	El Encín (Madrid)	Spain	W-T	Spain
JRM590	a.a.	Malvasía Regia	Palomino Fino	doubtful	m.d.	Blanc	m.d.	m.d.	W-T	Spain	It could be a recording mistake from Malvazia Rei
JRM591	a.a.	Seminario	Palomino Fino	synonym	W	Blanc	Dois Portos	Portugal	W-T	Spain
JRM592	a.a.	Seminario	Palomino Fino	synonym	m.d.	Blanc	m.d.	m.d.	W-T	Spain
JRM593	a.a.	Tempranilla Blanca	Palomino Fino	doubtful	m.d.	Blanc	m.d.	m.d.	W-T	Spain	It could be a recording mistake from Tempranilla Blanca Listán that is a synonym for Palomino Fino, although Tempranilla Blanca is also a synonym for Santa Magdalena
JRM594	325	Pamid	Pamid	correct	W	Rouge	El Encín (Madrid)	Spain	W	Bulgaria
JRM595	326	Pampolat de Sagunto	Pampolat de Sagunto	correct	W	Noir	El Encín (Madrid)	Spain	W	Spain
JRM596	327	Pampolat Girat	Pampolat Girat	correct	W	Noir	El Encín (Madrid)	Spain	W	n.a.
JRM597	328	Pansa Rosa	Pansa Rosa	correct	W	Noir	El Encín (Madrid)	Spain	W	Spain
JRM598	329	Marisancha	Pardillo	synonym	W	Blanc	Zaragoza	Spain	W	Spain
JRM599	a.a.	Verdeguillo	Pardillo	synonym	W	Blanc	El Encín (Madrid)	Spain	W	Spain
JRM600	330	Garduca	Parduca	doubtful	W	Noir	Colección antigua de la Merced	Spain	W	Spain
JRM601	a.a.	Parduca	Parduca	correct	W	Noir	El Encín (Madrid)	Spain	W	Spain
JRM602	331	Blanco Basto	Parellada	doubtful	W	Blanc	Colección antigua de la Merced	Spain	W	Spain
JRM603	a.a.	Montonec	Parellada	synonym	W	Blanc	El Encín (Madrid)	Spain	W	Spain
JRM604	a.a.	Parellada	Parellada	correct	W	Blanc	Colección Cuartillos	Spain	W	Spain
JRM605	332	Bomogastro	Parraleta	synonym	W	Noir	El Encín (Madrid)	Spain	W	Spain
JRM606	a.a.	Ribote	Parraleta	synonym	W	Noir	El Encín (Madrid)	Spain	W	Spain
JRM607	a.a.	Salceño Negro	Parraleta	synonym	W	Noir	El Encín (Madrid)	Spain	W	Spain
JRM608	a.a.	Negrera Negra	Pâte Noir	doubtful	W	Noir	El Encín (Madrid)	Spain	IC	France
JRM609	333	Salvador	Pâte Noir	synonym	W	Noir	INTA	Argentina	IC	France	50% vinifera
JRM610	334	Patricia (Argentina)	Patricia INTA	synonym	T	Rose	INTA	Argentina	T	Argentina
JRM611	335	96 Paula	Paula	doubtful	m.d.	Blanc	m.d.	m.d.	T	Italy	It could be a recording mistake
JRM612	336	Wratchanski Misket	Pecsi Szagos	synonym	T	Blanc	El Encín (Madrid)	Spain	W-T	Hungary
JRM613	337	Pedrol	Pedral	synonym	W	Noir	El Encín (Madrid)	Spain	W	Spain
JRM614	338	Pedro Giménez Ruggieri	Pedro Giménez	synonym	W	Blanc	INTA	Argentina	W	Argentina
JRM615	339	Beduño de la Redondilla	Pedro Ximénez	doubtful	m.d.	Blanc	m.d.	m.d.	W	Spain
JRM616	a.a.	Chering Blanc	Pedro Ximénez	mislabeling	W	Blanc	Colección antigua de la Merced	Spain	W	Spain
JRM617	a.a.	Chirones	Pedro Ximénez	synonym	W	Blanc	El Encín (Madrid)	Spain	W	Spain
JRM618	a.a.	m.d.	Pedro Ximénez	new assignment	m.d.	Blanc	m.d.	m.d.	W	Spain
JRM619	a.a.	Pedro Giménez de Encia	Pedro Ximénez	doubtful	m.d.	Blanc	m.d.	m.d.	W	Spain
JRM620	340	Perlaut	Perlaut	correct	W	Blanc	INRA	France	W-T	France
JRM621	341	Perle	Perle	correct	W	Noir	El Encín (Madrid)	Spain	W	Germany
JRM622	342	Pignatelo	Perricone	synonym	W	Noir	Italy	Italy	W	Italy
JRM623	343	Pedro Ximénez (Canarias)	Perrum Branco	mislabeling	W	Blanc	Málaga (Mollina)	Spain	W	Portugal
JRM624	a.a.	Torrontés	Perrum Branco	mislabeling	W	Blanc	Colección antigua de la Merced	Spain	W	Portugal
JRM625	344	Perruna	Perruno	synonym	W	Blanc	El Encín (Madrid)	Spain	W	Spain
JRM626	345	Meslier	Petit Meslier	synonym	W	Blanc	Colección antigua de la Merced	Spain	W	France
JRM627	a.a.	Pinot Saint Laurent	Petit Meslier	mislabeling	W	Blanc	Colección antigua de la Merced	Spain	W	France
JRM628	a.a.	Saint Laurent	Petit Meslier	mislabeling	W	Blanc	El Encín (Madrid)	Spain	W	France
JRM629	346	Petit Verdot	Petit Verdot	correct	W	Noir	INRA	France	W	France
JRM630	347	Phoenix	Phoenix	correct	W	Blanc	Siebeldingen	Germany	IC	Germany	(68-79)% vinifera. In the VIVC it is reported as wine V.vinifera
JRM631	348	Picolit Nero	Picolit Nero	correct	W	Noir	San Michele All'Adige	Italy	W	Italy
JRM632	349	Piedirosso	Piedirosso	correct	W	Noir	San Michele All'Adige	Italy	W	Italy
JRM633	350	Petite Arvine	Pignoletto	mislabeling	W	Blanc	San Michele All'Adige	Italy	W-T	Italy
JRM634	a.a.	Pinot Blanc	Pinot Blanc	correct	W	Blanc	INRA	France	W	France	Berry colour mutant
JRM635	a.a.	Pinot Grigio	Pinot Gris	correct	W	Gris	San Michele All'Adige	Italy	W	France	Berry colour mutant
JRM636	a.a.	Rulander	Pinot Gris	synonym	W	Gris	Siebeldingen	Germany	W	France
JRM637	a.a.	Meunier	Pinot Meunier	synonym	W	Noir	Colección antigua de la Merced	Spain	W	France	Leaf morphology and hairness mutant
JRM638	a.a.	Meunier Negro	Pinot Meunier	synonym	W	Noir	El Encín (Madrid)	Spain	W	France	It could be a Spanish version of Meunier Noir denomination
JRM639	a.a.	Pinot Meunier	Pinot Meunier*	correct	W	Noir	El Encín (Madrid)	Spain	W	France	It differs from Pinot Meunier at the chimeric locus VVS2 (allele 132 instead of 128)
JRM640	a.a.	Spatbus Gunder	Pinot Meunier*	doubtful	W	Noir	Vitis Jerez	Spain	W	France	As above
JRM641	351	Burgunder	Pinot Noir	synonym	W	Noir	m.d.	m.d.	W	France
JRM642	a.a.	Mammolo	Pinot Noir	mislabeling	W	Noir	San Michele All'Adige	Italy	W	France
JRM643	a.a.	Pinot Noir	Pinot Noir	correct	W	Noir	Colmar	France	W	France
JRM644	352	Pinotage	Pinotage	correct	W	Noir	m.d.	m.d.	W	South Africa
JRM645	a.a.	Piquepoul Gris	Piquepoul Gris	correct	W	Gris	INRA	France	W	France	Berry colour mutant
JRM646	353	Piquepoul Noir	Piquepoul Noir	correct	W	Noir	INRA	France	W	France
JRM647	354	93 Pirovano	Pirovano 93	correct	T	Blanc	El Encín (Madrid)	Spain	T	Italy
JRM648	355	Garnacha Francesa	Plant Droit	synonym	W	Noir	El Encín (Madrid)	Spain	W-T	France
JRM649	a.a.	Plant Droit	Plant Droit	correct	W	Noir	INRA	France	W-T	France
JRM650	356	Boal de Alicante	Planta Fina	synonym	W	Blanc	Colección Cuartillos	Spain	W-T	Spain
JRM651	a.a.	Alicante Branco	Planta Fina	synonym	m.d.	Blanc	m.d.	m.d.	W-T	Spain
JRM652	a.a.	Bola Dulce	Planta Fina	synonym	W	Blanc	México	Mexico	W-T	Spain
JRM653	a.a.	Damaschino	Planta Fina	synonym	W	Blanc	Colección antigua de la Merced	Spain	W-T	Spain
JRM654	a.a.	Planta de Pedralva	Planta Fina	synonym	W	Blanc	El Encín (Madrid)	Spain	W-T	Spain
JRM655	a.a.	Valenciana Barbera	Planta Fina	synonym	W	Blanc	El Encín (Madrid)	Spain	W-T	Spain
JRM656	a.a.	Mora Fresca	Planta Mula	mislabeling	W	Noir	El Encín (Madrid)	Spain	W-T	Spain
JRM657	357	Planta Mula	Planta Mula	correct	W-T	Noir	Colección antigua de la Merced	Spain	W-T	Spain
JRM658	358	Tardana	Planta Nova	synonym	W-T	Blanc	El Encín (Madrid)	Spain	W-T	Spain
JRM659	359	Plavina	Plavina Crna	synonym	W	Noir	m.d.	m.d.	W	Yugoslavia
JRM660	360	Portan	Portan	correct	W	Noir	INRA	France	W	France
JRM661	361	Blauer Portugieser	Portugieser Blau	synonym	W	Noir	Siebeldingen	Germany	W-T	Slovenia
JRM662	a.a.	Portugues Azul	Portugieser Blau	synonym	W	Noir	El Encín (Madrid)	Spain	W-T	Slovenia
JRM663	a.a.	Renac Silvaniski	Portugieser Blau	doubtful	W	Noir	m.d.	m.d.	W-T	Slovenia
JRM664	362	Cratosija	Primitivo	synonym	W	Noir	m.d.	m.d.	W	Croatia
JRM665	a.a.	Frankovka	Primitivo	mislabeling	W	Noir	m.d.	m.d.	W	Croatia
JRM666	a.a.	Zinfandel	Primitivo	synonym	W	Noir	INRA	France	W	Croatia
JRM667	363	262 Prosperi	Prosperi 37	mislabeling	T	Blanc	El Encín (Madrid)	Spain	T	Italy
JRM668	a.a.	Prosperi 37	Prosperi 37	correct	T	Blanc	El Encín (Madrid)	Spain	T	Italy
JRM669	364	Portuarto	Puerto Alto	synonym	W	Blanc	Colección antigua de la Merced	Spain	W	Spain
JRM670	a.a.	Torrontés de España	Puerto Alto	doubtful	m.d.	Blanc	m.d.	m.d.	W	Spain
JRM671	365	Quiebratinajas Blanco	Quiebratinajas Blanco	correct	W	Blanc	El Encín (Madrid)	Spain	W	Spain
JRM672	366	Quigat	Quigat	correct	W	Blanc	El Encín (Madrid)	Spain	W	Spain
JRM673	a.a.	m.d.	Rabigato	new assignment	m.d.	Blanc	m.d.	m.d.	W	Portugal
JRM674	367	Silva	Rabigato	mislabeling	W	Blanc	Siebeldingen	Germany	W	Portugal
JRM675	368	Fernao Piris	Rabo de Ovelha	doubtful	W	Blanc	Zaragoza	Spain	W	Portugal	Probably it is a recording mistake from Fernao Pires. In this case it would be another mislabeling
JRM676	a.a.	Rabo de Ovelha	Rabo de Ovelha	correct	W	Blanc	Zaragoza	Spain	W	Portugal
JRM677	369	Raboso Piave	Raboso Piave	correct	W	Noir	San Michele All'Adige	Italy	W	Italy
JRM678	370	Rayada Melonera	Rayada Melonera	correct	W	Noir	El Encín (Madrid)	Spain	W-T	Spain
JRM679	371	Redondal	Redondal Blanc	synonym	W	Blanc	El Encín (Madrid)	Spain	W	n.a.
JRM680	372	Refosco dal Peduncolo Rosso	Refosco dal Peduncolo Rosso	correct	W	Noir	San Michele All'Adige	Italy	W	Italy
JRM681	373	Gf-Ga.67-198	Regent	synonym	W	Noir	Siebeldingen	Germany	IC	Germany	(66,8-73,8)% vinifera. In the VIVC it is reported as wine V.vinifera
JRM682	374	Uva del Rey	Rey	synonym	W	Blanc	Colección antigua de la Merced	Spain	W-T	Spain
JRM683	375	Ribol	Ribol	correct	W-T	Noir	INRA	France	W-T	France
JRM684	376	Reboula	Ribolla Gialla	doubtful	W	Blanc	m.d.	m.d.	W-T	Italy	It could be a recording mistake from some Ribolla Gialla synonyms
JRM685	a.a.	Ribolla Gialla	Ribolla Gialla	correct	W	Blanc	San Michele All'Adige	Italy	W-T	Italy
JRM686	a.a.	Ribolla Gialla	Ribolla Gialla	correct	W	Blanc	San Michele All'Adige	Italy	W-T	Italy
JRM687	377	Vranac	Rieslaner	mislabeling	W	Blanc	m.d.	m.d.	W	Germany
JRM688	378	Riesling	Riesling Weiß	synonym	W	Blanc	Colección antigua de la Merced	Spain	W	Germany
JRM689	a.a.	Riesling Renano	Riesling Weiß	synonym	W	Blanc	San Michele All'Adige	Italy	W	Germany
JRM690	a.a.	Riesling Rhenan	Riesling Weiß	synonym	W	Blanc	El Encín (Madrid)	Spain	W	Germany
JRM691	379	Refosco	Rifosko Merkouri	correct	W	Noir	Institut de la vigne (Atenas)	Greece	W	Greece
JRM692	380	Greco Nero	Roal	mislabeling	W	Rouge	San Michele All'Adige	Italy	W-T	Portugal
JRM693	a.a.	Moraima	Roal	doubtful	W	Noir	Huelva	Spain	W-T	Portugal
JRM694	a.a.	Rocía	Roal	synonym	W	Noir	El Encín (Madrid)	Spain	W-T	Portugal
JRM695	381	Roditis	Roditis	correct	T	Rose	El Encín (Madrid)	Spain	W	Greece
JRM696	382	Romé Tinto	Rome	synonym	m.d.	Noir	m.d.	m.d.	W	Spain
JRM697	383	Rondinella	Rondinella	correct	W	Noir	San Michele All'Adige	Italy	W	Italy
JRM698	a.a.	Rondinella	Rondinella	correct	W	Noir	San Michele All'Adige	Italy	W	Italy
JRM699	384	Rossignola	Rossignola	correct	W	Noir	San Michele All'Adige	Italy	W	Italy
JRM700	385	Cornallin	Rouge du Pays	synonym	W	Noir	San Michele All'Adige	Italy	W	Switzerland
JRM701	386	Barrado das Moscas	Roussanne	mislabeling	W	Blanc	Colección Cuartillos	Spain	W-T	France
JRM702	a.a.	Roussanne	Roussanne	correct	W	Blanc	INRA	France	W-T	France
JRM703	387	Royalty	Royalty	correct	W	Noir	El Encín (Madrid)	Spain	IC	USA	87,5% vinifera
JRM704	388	Rubinia	Rubinia	correct	m.d.	Noir	m.d.	m.d.	T	Italy
JRM705	389	Rubired	Rubired	correct	W	Noir	El Encín (Madrid)	Spain	IC	USA	87,5% vinifera
JRM706	390	Roubi Cabernet	Ruby Cabernet	synonym	W	Noir	INRA	France	W-T	USA
JRM707	a.a.	Ruby Cabernet	Ruby Cabernet	correct	W	Noir	INRA	France	W-T	USA
JRM708	a.a.	Primiera	Ruby Cabernet	mislabeling	T	Noir	El Encín (Madrid)	Spain	W-T	USA
JRM709	391	Ruceta	Rufete	synonym	W	Noir	El Encín (Madrid)	Spain	W	Portugal
JRM710	a.a.	Rufete	Rufete	correct	W	Noir	Casa do Douro	Portugal	W	Portugal
JRM711	a.a.	Tinta Pinheira	Rufete	synonym	W	Noir	Dois Portos	Portugal	W	Portugal
JRM712	392	Fenómeno	Rupestris du Lot	doubtful	m.d.	Noir	m.d.	m.d.	RS	France
JRM713	393	Puljizanac	Ruzevina	synonym	W	Blanc	m.d.	m.d.	W-T	Yugoslavia
JRM714	a.a.	Ruzevina	Ruzevina	correct	W	Blanc	INRA	France	W-T	Yugoslavia
JRM715	394	Sábate	Sábate	correct	W	Noir	El Encín (Madrid)	Spain	W-T	Spain
JRM716	395	Sabro	Sabro	correct	W	Blanc	El Encín (Madrid)	Spain	W	Spain
JRM717	a.a.	Sabro	Sabro	correct	W	Blanc	Canarias (La Palma)	Spain	W	Spain
JRM718	396	St. Lauren	Saint Laurent	correct	W	Noir	Colección antigua de la Merced	Spain	W	France
JRM719	397	Salceño	Salceño	correct	W	Blanc	El Encín (Madrid)	Spain	W	Spain
JRM720	398	Salvador	Salvador	correct	W	Blanc	El Encín (Madrid)	Spain	W	Spain
JRM721	399	Samarrinho	Samarrinho	correct	W	Blanc	Casa do Douro	Portugal	W	Portugal
JRM722	a.a.	Augusta Luise	Samarrinho	mislabeling	W	Blanc	Canarias (El Hierro)	Spain	W	Portugal
JRM723	400	Sangiovese	Sangiovese	correct	W	Noir	INRA	France	W	Italy
JRM724	401	Tempranilla	Santa Magdalena	synonym	W	Blanc	Colección antigua de la Merced	Spain	W-T	Spain
JRM725	402	Albariño	Savagnin Blanc	mislabeling	W	Blanc	Colección Cuartillos	Spain	W	n.a.
JRM726	a.a.	Roter Traminer	Savagnin Blanc	synonym	W	Blanc	Siebeldingen	Germany	W	n.a.
JRM727	a.a.	Sauvignon	Savagnin Blanc	doubtful	W	Blanc	INRA	France	W	n.a.	It could be a recording mistake from some Savagnin Blanc synonyms, although Sauvignon is also a synonym for other varieties
JRM728	a.a.	Savagnin Blanc	Savagnin Blanc	correct	W	Blanc	INRA	France	W	n.a.
JRM729	a.a.	Traminer	Savagnin Blanc	synonym	W	Blanc	Vitis Jerez	Spain	W	n.a.
JRM730	403	Savvatiano	Savvatiano	correct	W	Blanc	El Encín (Madrid)	Spain	W	Greece
JRM731	a.a.	Baroque	Savvatiano	doubtful	W	Blanc	Institut de la vigne (Atenas)	Greece	W	Greece	Besides Baroque as a variety prime name (with an assigned VIVC code), another variety is reported as Baroque Rose but SSR profile and other information are lacking
JRM732	404	Schiava Grossa	Schiava Grossa	correct	W	Noir	San Michele All'Adige	Italy	W-T	Italy
JRM733	a.a.	Trollinger	Schiava Grossa	synonym	W	Noir	INRA	France	W-T	Italy
JRM734	405	Schiava Lombarda	Schiava Lombarda	correct	W	Noir	San Michele All'Adige	Italy	W	Italy
JRM735	406	Sciacarello	Sciacarello	correct	W	Noir	San Michele All'Adige	Italy	W-T	Italy
JRM736	407	Negral	Seibel 1	mislabeling	W	Noir	El Encín (Madrid)	Spain	IC	France	0% vinifera
JRM737	408	Boal	Sémillon	synonym	W	Blanc	Casa do Douro	Portugal	W	France
JRM738	a.a.	Burdeos Blanco	Sémillon	doubtful	W	Blanc	Colección antigua de la Merced	Spain	W	France
JRM739	a.a.	Navarre de la Dordogne	Sémillon	mislabeling	W-T	Blanc	Colección antigua de la Merced	Spain	W	France
JRM740	a.a.	Semillón	Sémillon	correct	W	Blanc	INRA	France	W	France
JRM741	409	Seña	Señá	correct	W	Noir	El Encín (Madrid)	Spain	W	Spain
JRM742	a.a.	Seña Tinto	Señá	synonym	W	Noir	El Encín (Madrid)	Spain	W	Spain
JRM743	410	Esgana Cão	Sercial	synonym	W	Blanc	Casa do Douro	Portugal	W	Portugal
JRM744	411	Sicilien	Sicilien	correct	W	Blanc	El Encín (Madrid)	Spain	W-T	France
JRM745	a.a.	Blauer Silnvaner	Silvaner Blau	synonym	W	Noir	Siebeldingen	Germany	W	Germany	Berry colour mutant
JRM746	412	Gruner Silvaner	Silvaner Gruen	synonym	W	Blanc	Siebeldingen	Germany	W	Austria
JRM747	a.a.	Silvaner	Silvaner Gruen	synonym	W	Blanc	INRA	France	W	Austria
JRM748	413	Blanco Extra	Siria	synonym	W	Blanc	El Encín (Madrid)	Spain	W-T	Portugal
JRM749	a.a.	Borba	Siria	mislabeling	m.d.	Blanc	m.d.	m.d.	W-T	Portugal
JRM750	a.a.	Cigüente	Siria	synonym	W	Blanc	El Encín (Madrid)	Spain	W-T	Portugal
JRM751	a.a.	Doña Blanca	Siria	synonym	W	Blanc	El Encín (Madrid)	Spain	W-T	Portugal
JRM752	a.a.	Godega	Siria	synonym	W	Blanc	Casa do Douro	Portugal	W-T	Portugal
JRM753	a.a.	Juan García	Siria	mislabeling	W	Blanc	El Encín (Madrid)	Spain	W-T	Portugal
JRM754	a.a.	m.d.	Siria	new assignment	m.d.	Blanc	m.d.	m.d.	W-T	Portugal
JRM755	a.a.	Moza Fresca	Siria	synonym	W	Blanc	El Encín (Madrid)	Spain	W-T	Portugal
JRM756	a.a.	Siria	Siria	synonym	m.d.	Blanc	m.d.	m.d.	W-T	Portugal
JRM757	a.a.	Valenciana	Siria	synonym	W	Blanc	El Encín (Madrid)	Spain	W-T	Portugal
JRM758	414	Sirius	Sirius	correct	W	Blanc	Siebeldingen	Germany	IC	Germany	(68-79)% vinifera. In the VIVC it is reported as wine V.vinifera
JRM759	415	Rabigato	Staufer	mislabeling	W	Blanc	Casa do Douro	Portugal	IC	Germany	(68-79)% vinifera. In the VIVC it is reported as wine V.vinifera
JRM760	416	m.d.	Sugraone	new assignment	m.d.	Blanc	m.d.	m.d.	T	USA
JRM761	a.a.	m.d.	Sugraone	new assignment	m.d.	Blanc	m.d.	m.d.	T	USA
JRM762	a.a.	m.d.	Sugraone	new assignment	m.d.	Blanc	m.d.	m.d.	T	USA
JRM763	417	Sumoll	Sumoll	correct	W	Noir	El Encín (Madrid)	Spain	W	Spain
JRM764	418	Syrah	Syrah	correct	W	Noir	INRA	France	W	France
JRM765	a.a.	Trebbiano	Syrah	mislabeling	W	Noir	El Encín (Madrid)	Spain	W	France
JRM766	419	Tarragoni	Tarragoní	correct	W	Noir	El Encín (Madrid)	Spain	W	Spain
JRM767	420	Schiradzouli Blanc	Tebrizi	synonym	T	Blanc	El Encín (Madrid)	Spain	W-T	Azerbaijan
JRM768	421	Faerbertraube	Teinturier	synonym	W	Noir	Siebeldingen	Germany	W	France
JRM769	422	Aragón	Tempranillo Tinto	synonym	W	Noir	El Encín (Madrid)	Spain	W-T	Spain
JRM770	a.a.	Aragones	Tempranillo Tinto	synonym	m.d.	Noir	m.d.	m.d.	W-T	Spain
JRM771	a.a.	de por acá	Tempranillo Tinto	synonym	W	Noir	El Encín (Madrid)	Spain	W-T	Spain
JRM772	a.a.	Encin Negro 1	Tempranillo Tinto	doubtful	W	Noir	El Encín (Madrid)	Spain	W-T	Spain
JRM773	a.a.	Escobera	Tempranillo Tinto	synonym	W	Noir	El Encín (Madrid)	Spain	W-T	Spain
JRM774	a.a.	m.d.	Tempranillo Tinto	new assignment	m.d.	Noir	m.d.	m.d.	W-T	Spain
JRM775	a.a.	Negra del País	Tempranillo Tinto	doubtful	W	Noir	El Encín (Madrid)	Spain	W-T	Spain
JRM776	a.a.	Tempranillo Negro	Tempranillo Tinto	synonym	W	Noir	Colección antigua de la Merced	Spain	W-T	Spain
JRM777	a.a.	Temprano	Tempranillo Tinto	mislabeling	W	Noir	m.d.	m.d.	W-T	Spain
JRM778	a.a.	Tinta Corriente	Tempranillo Tinto	synonym	W	Noir	El Encín (Madrid)	Spain	W-T	Spain
JRM779	a.a.	Tinta Madrid	Tempranillo Tinto	synonym	W	Noir	El Encín (Madrid)	Spain	W-T	Spain
JRM780	a.a.	Tinta Roris	Tempranillo Tinto	synonym	W	Noir	Casa do Douro	Portugal	W-T	Spain
JRM781	a.a.	Tinto de Madrid	Tempranillo Tinto	synonym	W	Noir	El Encín (Madrid)	Spain	W-T	Spain
JRM782	a.a.	Tinto del Pais	Tempranillo Tinto	synonym	W	Noir	El Encín (Madrid)	Spain	W-T	Spain
JRM783	a.a.	Tinto Fino	Tempranillo Tinto	synonym	W	Noir	El Encín (Madrid)	Spain	W-T	Spain
JRM784	a.a.	Tinto Madrid	Tempranillo Tinto	synonym	W	Noir	El Encín (Madrid)	Spain	W-T	Spain
JRM785	a.a.	Tinto Toro	Tempranillo Tinto	synonym	W	Noir	El Encín (Madrid)	Spain	W-T	Spain
JRM786	a.a.	Valdepeñas	Tempranillo Tinto	synonym	W	Noir	Viveros Provedo	Spain	W-T	Spain
JRM787	a.a.	Blanco del País	Tempranillo Blanco	mislabeling	W	Blanc	El Encín (Madrid)	Spain	W	Spain	Berry colour mutant
JRM788	a.a.	Pardilla	Tempranillo Blanco	doubtful	W	Blanc	El Encín (Madrid)	Spain	W-T	Spain	Besides to be a synonym for Cayetana Blanca and Pardillo, Pardilla is also a reported synonym for Paradella that is the prime name of another variety with an assigned VIVC code but scarce information is provided (SSR profile is lacking)
JRM789	423	Teroldego	Teroldego	correct	W	Noir	San Michele All'Adige	Italy	W	Italy
JRM790	424	Teran	Terrano	synonym	W	Noir	m.d.	m.d.	W	Italy
JRM791	a.a.	Terrano	Terrano	correct	W	Noir	San Michele All'Adige	Italy	W	Italy
JRM792	a.a.	Timorasso	Terrano	mislabeling	W	Noir	San Michele All'Adige	Italy	W	Italy	Not studied by García de Lujan & Lara-Benítez (1997)
JRM793	33	m.d.	Terrantês da Terceira	new assignment	m.d.	Blanc	m.d.	m.d.	W	Portugal
JRM794	a.a.	m.d.	Terrantês da Terceira	new assignment	m.d.	Blanc	m.d.	m.d.	W	Portugal
JRM795	425	Terret Noir	Terret Noir	correct	W	Noir	INRA	France	W	France
JRM796	426	Piñuela	Terriza	mislabeling	W	Noir	m.d.	m.d.	W	Spain
JRM797	427	Borgoña Blanco	Tetona Blanca	mislabeling	m.d.	Blanc	m.d.	m.d.	W	Spain
JRM798	a.a.	Tetona Blanca	Tetona Blanca	correct	W	Blanc	El Encín (Madrid)	Spain	W	Spain
JRM799	428	Thalloczy Lajos	Thallóczy Lajos	correct	T	Blanc	El Encín (Madrid)	Spain	T	Hungary
JRM800	429	Tibouren	Tibouren	correct	W	Noir	m.d.	m.d.	W-T	France
JRM801	430	Tinta Barroca	Tinta Barroca	correct	W	Noir	Casa do Douro	Portugal	W	Portugal
JRM802	431	Tinta Carvalha	Tinta Carvalha	correct	W	Noir	Dois Portos	Portugal	W	Portugal
JRM803	432	Rubi	Tinta Francisca	mislabeling	m.d.	Noir	m.d.	m.d.	W	Portugal
JRM804	a.a.	Tinta Francisca	Tinta Francisca	correct	W	Noir	Casa do Douro	Portugal	W	Portugal
JRM805	433	Castellana Negra	Tinto Cão	synonym	W-T	Noir	Canarias (Tenerife)	Spain	W	Portugal
JRM806	a.a.	Piratininga	Tinto Cão	mislabeling	m.d.	Noir	m.d.	m.d.	W	Portugal
JRM807	a.a.	Tinto Cao	Tinto Cão	correct	W	Noir	Casa do Douro	Portugal	W	Portugal
JRM808	434	Benitillo	Tinto Velasco	synonym	W	Noir	El Encín (Madrid)	Spain	W-T	Spain
JRM809	a.a.	Frasco	Tinto Velasco	synonym	W	Noir	El Encín (Madrid)	Spain	W-T	Spain
JRM810	a.a.	Valent Negre	Tinto Velasco	synonym	m.d.	Noir	m.d.	m.d.	W-T	Spain	This synonymy is not reported in the VIVC
JRM811	435	Chasselas Michel Tompa	Tompa Mihály	synonym	W	Blanc	Colección antigua de la Merced	Spain	W-T	Hungary
JRM812	436	Torrontés Mendocino	Torrontés Mendocino	correct	W	Blanc	INTA	Argentina	W	n.a.
JRM813	437	Torrontés Riojano	Torrontés Riojano	correct	W	Blanc	Canarias (Tenerife)	Spain	W	n.a.
JRM814	438	Torrontés Sanjuanino	Torrontés Sanjuanino	correct	W	Blanc	INTA	Argentina	W-T	n.a.
JRM815	439	Rojal Blanco	Tortosí	mislabeling	W	Blanc	El Encín (Madrid)	Spain	W	Spain
JRM816	a.a.	m.d.	Touriga Franca	new assignment	m.d.	Noir	m.d.	m.d.	W	Portugal
JRM817	440	Touriga Francesa	Touriga Franca	synonym	W	Noir	Casa do Douro	Portugal	W	Portugal
JRM818	441	Tropical	Touriga Nacional	mislabeling	m.d.	Noir	m.d.	m.d.	W	Portugal
JRM819	442	Trebbiano Spoletino	Trebbiano Spoletino	correct	W	Blanc	San Michele All'Adige	Italy	W	Italy
JRM820	a.a.	m.d.	Trebbiano Toscano	new assignment	m.d.	Blanc	m.d.	m.d.	W-T	Italy
JRM821	443	Trebbiano Toscano	Trebbiano Toscano	correct	W	Blanc	San Michele All'Adige	Italy	W-T	Italy
JRM822	a.a.	Ugni Blanc	Trebbiano Toscano	synonym	W	Blanc	INRA	France	W-T	Italy
JRM823	444	Bonicaire	Trepat	synonym	W	Noir	El Encín (Madrid)	Spain	W	Spain
JRM824	a.a.	Embolicaire	Trepat	synonym	W	Noir	El Encín (Madrid)	Spain	W	Spain
JRM825	a.a.	Traput	Trepat	synonym	W	Noir	El Encín (Madrid)	Spain	W	Spain
JRM826	a.a.	Trepat	Trepat	correct	W	Noir	El Encín (Madrid)	Spain	W	Spain
JRM827	445	Tinta Amarela	Trincadeira	synonym	W	Noir	Casa do Douro	Portugal	W	Portugal
JRM828	446	Trobat	Trobat	correct	W	Noir	El Encín (Madrid)	Spain	W	Spain
JRM829	447	Bastardo	Trousseau Noir	synonym	W	Noir	Casa do Douro	Portugal	W	France
JRM830	a.a.	Bastardo	Trousseau Noir	synonym	m.d.	Noir	m.d.	m.d.	W	France
JRM831	a.a.	Bastardo Tinto	Trousseau Noir	mislabeling	W	Noir	Canarias (La Palma)	Spain	W	France
JRM832	a.a.	m.d.	Trousseau Noir	new assignment	m.d.	Noir	m.d.	m.d.	W	France
JRM833	a.a.	Maria Ardoña	Trousseau Noir	synonym	W	Noir	El Encín (Madrid)	Spain	W	France
JRM834	a.a.	Maturana Tinta	Trousseau Noir	synonym	W	Noir	El Encín (Madrid)	Spain	W	France
JRM835	a.a.	Roibal	Trousseau Noir	synonym	W	Noir	El Encín (Madrid)	Spain	W	France
JRM836	448	Uva di Troia	Uva di Troia	correct	W	Noir	San Michele All'Adige	Italy	W	Italy
JRM837	449	Valdigule	Valdiguié	correct	W	Noir	INRA	France	W	France
JRM838	450	Calop Negro	Valencí Tinto	synonym	T	Noir	El Encín (Madrid)	Spain	W-T	Spain
JRM839	a.a.	Grumiere	Valencí Tinto	synonym	W	Noir	El Encín (Madrid)	Spain	W-T	Spain
JRM840	a.a.	Valencí Tinto	Valencí Tinto	correct	W-T	Noir	Colección antigua de la Merced	Spain	W-T	Spain
JRM841	a.a.	Agiorgitiko	Verdejo Blanco	mislabeling	W	Blanc	Institut de la vigne (Atenas)	Greece	W	Spain
JRM842	a.a.	m.d.	Verdejo Blanco	new assignment	m.d.	Blanc	m.d.	m.d.	W	Spain
JRM843	a.a.	m.d.	Verdejo Blanco	new assignment	m.d.	Blanc	m.d.	m.d.	W	Spain
JRM844	a.a.	m.d.	Verdejo Blanco	new assignment	m.d.	Blanc	m.d.	m.d.	W	Spain
JRM845	451	Verdejo Blanco	Verdejo Blanco	correct	W	Blanc	Colección antigua de la Merced	Spain	W	Spain
JRM846	452	m.d.	Verdelho Branco	new assignment	m.d.	Blanc	m.d.	m.d.	W	Portugal
JRM847	a.a.	m.d.	Verdelho Branco	new assignment	m.d.	Blanc	m.d.	m.d.	W	Portugal
JRM848	453	Pensal Blanco	Verdicchio Bianco	mislabeling	W	Blanc	El Encín (Madrid)	Spain	W	Italy
JRM849	a.a.	Trebbiano di Soave	Verdicchio Bianco	synonym	W	Blanc	San Michele All'Adige	Italy	W	Italy
JRM850	a.a.	Verdicchio Marche	Verdicchio Bianco	synonym	m.d.	Blanc	m.d.	m.d.	W	Italy
JRM851	454	Verdiel	Verdil	synonym	W	Blanc	Colección Cuartillos	Spain	W	Spain
JRM852	a.a.	Verdil	Verdil	correct	W	Blanc	La Alberca (Murcia)	Spain	W	Spain
JRM853	a.a.	Villardiel	Verdil	doubtful	W	Blanc	Colección antigua de la Merced	Spain	W	Spain
JRM854	455	Verduzzo Friulano	Verduzzo Friulano	correct	W	Blanc	San Michele All'Adige	Italy	W	Italy
JRM855	456	Bellone	Vermentino	mislabeling	W	Blanc	INRA	France	W-T	Italy
JRM856	a.a.	Favorita	Vermentino	synonym	T	Blanc	El Encín (Madrid)	Spain	W-T	Italy
JRM857	a.a.	Vermentino	Vermentino	correct	W	Blanc	Cagliari	Italy	W-T	Italy
JRM858	a.a.	Vermentino	Vermentino	correct	W	Blanc	San Michele All'Adige	Italy	W-T	Italy
JRM859	a.a.	Vermaseng Vert	Vernaccia di Oristano	doubtful	W	Blanc	El Encín (Madrid)	Spain	W	Italy	Vermaseng Vert could be a recording mistake from Vermanserg Vert (in TEVD). In this case it would be another mislabeling
JRM860	457	Vernasia	Vernaccia di Oristano	doubtful	W	Blanc	Oristano	Italy	W	Italy
JRM861	458	Vernaccia di S.Giminiano	Vernaccia di San Gimignano	correct	W	Blanc	San Michele All'Adige	Italy	W	Italy
JRM862	459	Aurata	Verona	mislabeling	T	Blanc	El Encín (Madrid)	Spain	W-T	Italy
JRM863	460	Cañona	Vidadillo	synonym	W	Noir	El Encín (Madrid)	Spain	W	Spain
JRM864	a.a.	Garnacha Gorda	Vidadillo	synonym	W	Noir	El Encín (Madrid)	Spain	W	Spain
JRM865	a.a.	Vidadillo	Vidadillo	correct	W	Noir	El Encín (Madrid)	Spain	W	Spain
JRM866	a.a.	Vitadillo	Vidadillo	synonym	W	Noir	El Encín (Madrid)	Spain	W	Spain
JRM867	461	Babosa	Vijariego Blanco	mislabeling	W	Blanc	El Encín (Madrid)	Spain	W	Spain
JRM868	a.a.	Diego	Vijariego Blanco	synonym	W	Blanc	El Encín (Madrid)	Spain	W	Spain
JRM869	462	Sousan Retinto	Vinhão	synonym	W	Noir	El Encín (Madrid)	Spain	W	Portugal
JRM870	a.a.	Souson	Vinhão	synonym	W	Noir	El Encín (Madrid)	Spain	W	Portugal
JRM871	463	Verdelho	Viosinho	mislabeling	m.d.	Blanc	m.d.	m.d.	W	Portugal
JRM872	a.a.	Viosinho	Viosinho	correct	W	Blanc	Casa do Douro	Portugal	W	Portugal
JRM873	464	Vital	Vital	correct	W	Blanc	Dois Portos	Portugal	W	Portugal
JRM874	465	Blanca de Daroca	Viura	synonym	W	Blanc	El Encín (Madrid)	Spain	W	Spain
JRM875	a.a.	Blanco Fino	Viura	synonym	W	Blanc	El Encín (Madrid)	Spain	W	Spain
JRM876	a.a.	Cartuja Blanca	Viura	doubtful	W	Blanc	Colección antigua de la Merced	Spain	W	Spain	If Cartuja Blanca was a recording mistake from Cartuja, it would be another mislabeling
JRM877	a.a.	Macabeo	Viura	synonym	W	Blanc	Colección antigua de la Merced	Spain	W	Spain
JRM878	a.a.	San Diego	Viura	synonym	W	Blanc	El Encín (Madrid)	Spain	W	Spain
JRM879	a.a.	Verdigell	Viura	synonym	W	Blanc	El Encín (Madrid)	Spain	W	Spain
JRM880	a.a.	Viura	Viura	correct	W	Blanc	Colección Cuartillos	Spain	W	Spain
JRM881	466	Vivona	Vivona 378	synonym	T	Blanc	El Encín (Madrid)	Spain	T	Italy
JRM882	467	Volta	Volta	synonym	W-T	Noir	Colección antigua de la Merced	Spain	W-T	Italy
JRM883	468	Rieslaner	Vranac	mislabeling	W	Noir	m.d.	m.d.	W	Montenegro
JRM884	469	Kujundzusa	Vugava	mislabeling	W	Blanc	m.d.	m.d.	W-T	Yugoslavia
JRM885	470	Grassavina T.	Welschriesling	doubtful	W	Blanc	m.d.	m.d.	W	France	It could be a recording mistake from some Welschriesling synonyms
JRM886	471	Wildbacher	Wildbacher Blau	synonym	W	Noir	San Michele All'Adige	Italy	W	Austria
JRM887	472	Xarello	Xarello	correct	W	Blanc	Colección antigua de la Merced	Spain	W	Spain
JRM888	a.a.	Xarello Rosado	Xarello Rosado	correct	W	Rose	El Encín (Madrid)	Spain	W	Spain	Berry colour mutant
JRM889	473	Hebrón	Xynisteri	synonym	W	Blanc	INRA	France	W	Cyprus
JRM890	474	Xynomauro	Xynomavro	correct	W	Noir	Dois Portos	Portugal	W	Greece
JRM891	475	m.d.	Zalema	new assignment	m.d.	Blanc	m.d.	m.d.	W	Spain
JRM892	476	Zilavka	Žilavka	correct	W	Blanc	INRA	France	W	Bosnia
JRM893	477	102 Prosperi	Unidentified	n.a.	T	Blanc	El Encín (Madrid)	Spain	n.a.	n.a.
JRM894	478	575 Pirovano	Unidentified	n.a.	T	Blanc	El Encín (Madrid)	Spain	n.a.	n.a.
JRM895	479	Alba Magna	Unidentified	n.a.	W	Blanc	El Encín (Madrid)	Spain	n.a.	n.a.
JRM896	480	Angela	Unidentified - Angela	n.a.	T	Blanc	El Encín (Madrid)	Spain	T	Italy
JRM897	481	Arinto	Unidentified	n.a.	W	Blanc	Casa do Douro	Portugal	n.a.	n.a.
JRM898	482	Ausonia	Unidentified	n.a.	T	Blanc	El Encín (Madrid)	Spain	n.a.	n.a.
JRM899	483	Benediction d'Pecs	Unidentified	n.a.	T	Blanc	El Encín (Madrid)	Spain	n.a.	n.a.
JRM900	484	Black Olimpia	Unidentified	n.a.	m.d.	Noir	m.d.	m.d.	n.a.	n.a.	Putative IC according to NJ and STRUCTURE analysis
JRM901	485	Castillo de Arcos	Unidentified	n.a.	W	Blanc	Colección antigua de la Merced	Spain	n.a.	n.a.	2328		CASTILLO DE ARCOS
JRM902	486	Ciclopica	Unidentified	n.a.	T	Blanc	El Encín (Madrid)	Spain	n.a.	n.a.
JRM903	487	Damina	Unidentified - Damina	n.a.	m.d.	Blanc	m.d.	m.d.	T	Italy
JRM904	488	Doctor Julio	Unidentified - Dr.Julio	n.a.	W	Blanc	El Encín (Madrid)	Spain	IC	Brazil
JRM905	a.a.	Doctor Seabra	Unidentified - Dr.Julio	n.a.	W	Blanc	El Encín (Madrid)	Spain	IC	Brazil
JRM906	489	Doña Emilia	Unidentified - Dona Emilia	n.a.	W	Noir	El Encín (Madrid)	Spain	n.a.	n.a.
JRM907	490	Florenza	Unidentified - Fiorenza	n.a.	m.d.	Blanc	m.d.	m.d.	T	Italy
JRM908	491	Gemre	Unidentified	n.a.	W	Noir	El Encín (Madrid)	Spain	n.a.	n.a.
JRM909	492	Great Rose	Unidentified	n.a.	m.d.	Blanc	m.d.	m.d.	n.a.	n.a.
JRM910	493	Green Summer	Unidentified	n.a.	m.d.	Blanc	m.d.	m.d.	n.a.	n.a.
JRM911	494	Greque	Unidentified	n.a.	W	Blanc	Colección antigua de la Merced	Spain	n.a.	n.a.
JRM912	495	Helena	Unidentified - Helena	n.a.	m.d.	Blanc	m.d.	m.d.	T	Italy
JRM913	496	Himoniático	Unidentified	n.a.	T	Blanc	El Encín (Madrid)	Spain	n.a.	n.a.
JRM914	497	Honney Red	Unidentified	n.a.	m.d.	Noir	m.d.	m.d.	n.a.	n.a.
JRM915	498	Hoyn	Unidentified	n.a.	m.d.	Noir	m.d.	m.d.	n.a.	n.a.
JRM916	499	Ikawa 215	Unidentified	n.a.	m.d.	Noir	m.d.	m.d.	n.a.	n.a.	Putative IC according to NJ and STRUCTURE analysis
JRM917	500	Ikawa Opale	Unidentified	n.a.	m.d.	Blanc	m.d.	m.d.	n.a.	n.a.
JRM918	501	Izunishiki	Unidentified	n.a.	m.d.	Noir	m.d.	m.d.	n.a.	n.a.	Putative IC according to NJ and STRUCTURE analysis
JRM919	502	Kaiyi	Unidentified	n.a.	m.d.	Noir	m.d.	m.d.	n.a.	n.a.
JRM920	503	Laco Blanco	Unidentified	n.a.	W	Blanc	Colección Cuartillos	Spain	n.a.	n.a.
JRM921	504	Lara	Unidentified - Lara	n.a.	m.d.	Blanc	m.d.	m.d.	T	Italy
JRM922	505	Listán	Unidentified	n.a.	W	Blanc	El Encín (Madrid)	Spain	n.a.	n.a.
JRM923	506	Montu	Unidentified - Montu	n.a.	W	Blanc	San Michele All'Adige	Italy	W	Italy
JRM924	507	Morisco	Unidentified	n.a.	W	Blanc	Colección antigua de la Merced	Spain	n.a.	n.a.
JRM925	508	Nebbiolo	Unidentified - Pierrelle	n.a.	W	Noir	San Michele All'Adige	Italy	IC	France
JRM926	509	Pasa Larga	Unidentified - Huevo de Gallo	n.a.	m.d.	Blanc	m.d.	m.d.	T	Spain
JRM927	510	Patricia	Unidentified - Patricia Negra	n.a.	m.d.	Noir	m.d.	m.d.	IC	Brazil
JRM928	511	Pedro Giménez 1	Unidentified - Blanca Oval	n.a.	W	Blanc	INTA	Argentina	W	Argentina
JRM929	512	Prunaley	Unidentified	n.a.	W	Noir	El Encín (Madrid)	Spain	n.a.	n.a.
JRM930	513	Rabo de Ovelha	Unidentified - Lilas	n.a.	W	Blanc	Zaragoza	Spain	W	Portugal
JRM931	514	Taminga	Unidentified	n.a.	T	Blanc	Canberra	Australia	n.a.	n.a.
JRM932	515	Trbijan	Unidentified - Trbljan	n.a.	W	Blanc	m.d.	m.d.	W	Croatia
JRM933	516	UCD 030-44 M3v17	Unidentified	n.a.	m.d.	Noir	m.d.	m.d.	n.a.	n.a.
JRM934	517	Uva Rey	Unidentified	n.a.	W-T	Blanc	Colección antigua de la Merced	Spain	n.a.	n.a.
JRM935	518	m.d.	Unidentified	n.a.	W	Blanc	Trebujena	Spain	n.a.	n.a.
JRM936	519	m.d.	Unidentified - Tropical	n.a.	m.d.	m.f.	m.d.	m.d.	IC	Brazil
JRM937	520	m.d.	Unidentified	n.a.	m.d.	m.f.	m.d.	m.d.	n.a.	n.a.	Putative RS or IC according to NJ and STRUCTURE analysis
JRM938	521	m.d.	Unidentified - Paulistinha	n.a.	m.d.	Noir	m.d.	m.d.	IC	Brazil
						* Berry colour has been checked on field
a.a= as above
m.d.= missing data
n.a.= not avalaible
m.f. = male flower
VIVC= Vitis International Variety Catalogue
TEVD= The Euopean Vitis Database
FEM= Fondazione Edmund Mach
CRA-VIT= Consiglio per la Ricerca e la Sperimentazione in Agricoltura (Viticoltura)
IFAPA= Instituto de Investigación y Formación Agraria y Pesquera
	Duplicates from the same sub-plot showing different SSR profiles
	More than two alleles at a least one locus
	Accession name is the prime name of a variety having an asssigned VIVC number, but scarce information is provided (SSR profile is lacking). Therefore, it may be either a new synonym of the variety prime name indicated in column D or a mislabeling
	See notes for each case. Accesion name reflects two or more of following conditions: a possible new synonym, a mislabeling, a homonymy
Correspondances for unidentified accessions and linked information in red were obtained recently, after data analysis

## Sheet: Darwin analyses input files
Allele lenght adjusted according to comparison between data of this study and data reported on VIVC. Only accessions whithout missing data are included. Redundant profiles were exluded from STRUCTURE inferred subpopulations of this study
	accession name	md7	md7	md32	md32	zag62	zag62	zag79	zag79	vvs2	vvs2	md5	md5	md27	md27	md25	md25	md28	md28
Cultivars from FEM collection	Occ-ArboisBlanc	238	242	267	271	186	194	234	242	142	146	230	238	177	187	249	253	228	236
	Occ-AspiranBouscet	242	246	261	271	186	202	242	256	132	136	224	236	179	187	239	241	228	228
	Occ-AubinBlanc	248	256	271	271	192	202	234	242	142	150	232	236	177	187	249	255	228	234
	Occ-Auxerrois	238	242	249	271	186	194	240	242	132	150	232	236	179	187	239	249	228	236
	Occ-Chardonnay	238	242	239	271	186	194	240	242	136	142	232	236	179	187	239	255	218	228
	Occ-FolleBlanche	238	238	239	271	194	194	240	248	132	150	224	232	179	187	239	249	246	258
	Occ-Gamay	238	248	239	271	192	202	240	242	132	136	232	236	179	187	239	239	218	246
	Occ-Geisenheim341-58	248	260	271	271	200	202	242	246	150	150	224	232	185	187	249	249	228	228
	Occ-GF-33999-141 52-11-027	242	248	251	271	186	202	242	248	150	150	230	232	187	187	249	255	234	236
	Occ-GF-37-28-75 52-11-064	238	242	271	271	186	192	244	246	142	150	224	226	187	187	249	249	228	234
	Occ-Melon	238	248	239	249	192	202	236	240	136	142	236	238	179	183	239	255	228	236
	Occ-MerlotBlanc	238	246	239	271	192	194	248	256	150	150	224	234	187	189	249	249	228	246
	Occ-MeslierPetit	248	256	271	271	192	202	234	248	132	150	232	236	177	187	239	249	236	246
	Occ-Montagna	242	246	251	271	186	192	240	246	142	150	224	226	179	192	249	255	228	244
	Occ-Muscardin	242	254	263	271	186	202	242	248	142	150	224	230	187	187	249	255	234	260
	Occ-MuskatDiamant	242	248	239	271	186	204	242	252	142	150	224	224	177	187	255	255	228	246
	Occ-Neoplanta	242	248	249	271	186	202	248	256	142	150	230	238	179	187	249	255	236	236
	Occ-Optima	246	248	251	271	192	202	242	242	150	150	224	224	179	187	249	249	228	244
	Occ-Rieslaner	242	248	271	271	186	202	240	246	150	150	224	224	179	192	249	249	228	236
	Occ-ZweigeltBlau	238	238	249	261	192	192	234	236	136	142	224	226	177	183	239	249	234	246
	OrAA-Aceria	238	238	255	271	184	186	248	254	142	144	234	234	183	192	241	255	234	258
	OrAA-Airen	242	252	251	271	186	198	244	256	142	144	224	232	179	192	255	255	234	244
	OrAA-Akiki	242	248	255	271	186	186	244	248	148	150	232	234	177	183	245	249	236	248
	OrAA-Allaren	238	256	255	271	186	186	248	254	142	146	236	238	187	192	241	255	236	258
	OrAA-Aragatzi	238	242	249	271	188	196	244	246	150	154	232	232	179	192	245	249	244	244
	OrAA-Armenia-chi-13	238	246	249	271	186	186	244	256	150	150	232	236	179	179	249	249	218	236
	OrAA-BlackMonukka	252	252	249	255	186	186	244	256	140	150	232	238	179	192	249	255	218	244
	OrAA-BoaldeNatura	238	256	251	255	186	186	244	248	142	144	224	238	177	177	241	255	236	236
	OrAA-Bobal	238	242	249	271	186	186	240	244	144	146	226	232	179	187	241	267	234	260
	OrAA-CannerSeedless	238	238	249	273	186	186	254	256	142	150	230	232	192	192	247	249	218	244
	OrAA-Canocazo	242	248	255	271	186	202	234	244	142	144	234	234	183	183	241	255	234	250
	OrAA-Canorroio	238	238	251	271	184	186	248	254	146	158	234	238	181	192	241	249	234	258
	OrAA-CorazondeAngel	242	248	255	271	186	202	240	244	134	142	234	238	179	187	255	255	244	258
	OrAA-Damaschino	238	242	249	271	184	186	248	254	142	144	226	238	177	192	241	255	248	258
	OrAA-Dr.Deckerrebe	238	242	255	271	184	186	248	254	142	144	234	238	177	192	241	255	258	258
	OrAA-FlameSeedless	238	252	249	271	186	186	244	248	132	152	232	234	179	183	241	249	244	244
	OrAA-Forgiarin	238	252	249	249	186	186	244	256	144	150	232	232	179	179	239	249	218	244
	OrAA-GarnachaTinta	238	242	239	249	186	186	254	254	136	144	224	238	192	192	241	255	244	244
	OrAA-Heben	238	242	255	271	186	186	244	254	142	144	232	238	179	192	241	255	234	258
	OrAA-Imperatrice	242	252	249	251	186	186	254	256	134	146	232	234	192	192	239	255	244	248
	OrAA-KattaKourgan	242	252	255	271	186	186	244	254	152	156	238	238	177	192	245	249	234	236
	OrAA-MacabeoBasto	238	238	249	255	186	186	240	254	132	144	232	234	187	192	239	241	236	258
	OrAA-MantoNegro	238	242	255	271	184	186	244	254	132	144	234	234	179	192	241	241	244	258
	OrAA-Molinera	242	248	251	271	186	202	244	254	136	144	232	236	179	192	241	255	234	258
	OrAA-Mollar	238	238	251	271	186	194	244	256	142	144	220	238	179	179	241	255	244	258
	OrAA-Morrastel	238	246	255	271	186	202	240	244	142	144	232	234	179	187	241	249	258	260
	OrAA-Naose	242	252	249	271	186	186	244	248	142	146	232	238	179	183	239	263	218	244
	OrAA-Nevado	238	242	249	255	186	186	240	256	134	144	232	234	187	192	239	255	218	258
	OrAA-Parellada	242	248	239	271	186	202	244	244	132	142	226	232	177	179	239	241	258	258
	OrAA-Patagonia	242	252	249	271	186	186	240	256	134	144	232	238	187	192	239	255	218	244
	OrAA-PizzutelloB.	232	238	249	261	186	202	248	256	132	150	232	232	183	192	249	255	244	244
	OrAA-Rutilia	238	242	249	249	186	186	240	256	142	150	232	232	179	192	249	255	228	244
	OrAA-Xarello	238	242	249	255	184	186	240	244	132	142	234	238	179	187	239	255	236	258
	OrAA-Vijiriego	238	248	255	271	186	202	244	248	136	144	232	236	179	183	241	255	234	258
	OrAA-Zalema	238	238	255	271	186	194	244	254	132	144	234	238	179	179	241	241	234	248
	OrCas-AuroraInta	248	248	271	271	184	184	248	252	134	154	234	234	177	183	241	255	234	268
	OrCas-CsabaGyongye	246	248	271	271	184	202	252	256	132	154	234	234	177	179	241	241	218	268
	OrCas-DaranyiIgnac	246	248	239	263	184	202	248	252	142	148	230	234	183	183	241	249	244	266
	OrCas-EarlyMuscat	246	248	271	271	184	190	248	252	132	134	234	236	177	183	241	255	244	268
	OrCas-Favorit	246	248	239	271	184	192	236	248	134	142	234	236	177	183	255	255	218	234
	OrCas-GiovannaMathiasz	238	248	239	263	184	192	252	256	132	132	226	230	177	187	241	249	244	268
	OrCas-KoeniginderWeingaerten	246	248	271	271	184	202	248	252	132	134	224	234	177	183	241	255	234	268
	OrCas-KozmaPalneMuskotaly	246	248	271	271	184	190	252	254	132	148	234	236	177	192	241	249	244	268
	OrCas-MalvasiadelLazio	246	250	251	263	190	202	236	252	134	148	226	234	177	183	249	255	244	268
	OrCas-MontonicoBianco	242	246	271	271	186	190	252	256	134	148	234	236	179	183	249	255	236	244
	OrCas-MuscatStVallierBlanc	238	248	255	271	184	186	252	256	134	148	230	236	177	187	249	249	236	238
	OrCas-MuscatFleurd'Oranger	246	248	239	271	184	202	248	252	132	132	226	234	177	183	241	249	246	268
	OrCas-MuscatHamburg	246	248	271	271	184	190	236	252	134	148	230	236	177	183	249	255	236	244
	OrCas-MuscatofAlexandria	248	250	263	271	184	202	244	252	132	148	226	230	177	192	249	249	244	268
	OrCas-MuscataPetitsGrainsBlancs	232	248	263	271	184	194	248	252	132	132	226	234	177	192	241	249	246	268
	OrCas-MuskatBanatski	248	248	271	271	184	184	236	252	134	134	230	234	179	183	255	255	234	236
	OrCas-MuskatVostochnyi	232	248	263	271	184	194	252	252	132	134	236	238	177	177	249	255	244	246
	OrCas-MuskatYantarnyi	232	248	255	271	184	194	246	252	132	154	234	238	177	183	241	245	246	268
	OrCas-Nektar	246	250	249	263	192	202	248	252	134	154	226	234	177	179	241	255	218	268
	OrCas-RadmilovackiMuskat	248	248	271	271	184	184	248	252	134	148	224	236	177	183	255	255	236	236
	OrCas-SchiavaGrossa	246	246	251	271	190	192	236	256	134	154	234	236	179	183	241	255	236	244
	Pon-Albana	246	248	249	271	192	198	248	248	132	142	224	230	177	187	241	255	234	236
	Pon-Alionza	238	252	249	251	192	198	242	248	132	142	230	230	177	181	241	255	248	258
	Pon-Bellone	238	246	251	257	186	202	248	256	134	144	226	230	177	177	239	241	234	260
	Pon-BeregiRozsas	248	252	255	271	186	192	248	256	132	134	230	238	179	181	239	241	236	268
	Pon-Biancod'Alessano	238	252	257	271	186	198	240	256	142	144	230	230	179	183	241	255	236	246
	Pon-CodadiVolpeBianca	246	246	257	271	192	202	248	256	132	144	224	234	179	192	241	241	248	258
	Pon-Coll.Bol36-1	238	248	249	263	186	192	248	248	142	142	230	236	177	183	249	255	228	236
	Pon-Coll.Bol36-2	238	244	249	271	186	200	248	256	134	138	226	230	179	183	239	241	246	258
	Pon-Coll.Bol36-3	238	244	249	271	186	190	240	248	132	142	224	230	177	183	239	255	228	270
	Pon-Coll.Bol36-4	238	244	249	271	186	200	248	256	134	142	226	230	179	183	239	255	228	246
	Pon-Coll.Bol36-5	238	248	251	271	192	198	240	248	132	144	230	238	183	187	241	249	228	258
	Pon-Coll.Bol36-6	238	244	249	271	186	200	248	248	142	142	226	226	179	183	249	255	228	236
	Pon-DinkaVoeroes	238	238	255	271	186	194	248	256	132	134	224	238	177	179	239	241	234	236
	Pon-Forcesed'Ascoli	238	252	257	271	194	198	248	248	132	142	224	230	183	192	241	255	250	250
	Pon-FrappatodiVittoria	238	238	249	251	192	194	240	246	132	142	224	224	177	183	241	255	234	258
	Pon-TrebbianoToscano	248	252	249	271	192	198	242	248	132	142	224	230	177	181	241	255	246	250
	Pon-Garganega	248	252	249	257	198	198	248	248	132	142	224	230	177	192	241	255	236	248
	Pon-Humagne	246	248	249	249	192	198	246	256	132	154	224	224	179	179	241	241	236	258
	Pon-Limnio	248	252	255	271	186	192	240	256	132	144	224	224	183	187	241	241	236	268
	Pon-MalvasiadiCandida	248	262	257	257	198	200	236	248	132	142	224	236	183	192	241	255	246	248
	Pon-MarzeminaB.	238	252	249	251	192	198	246	248	132	132	224	236	183	192	241	241	236	236
	Pon-BombinoBianco	248	252	257	271	188	198	248	256	144	150	226	230	179	192	241	263	244	248
	Pon-Pergolin	238	242	251	251	186	194	246	256	132	142	224	224	179	192	239	255	244	246
	Pon-V.SilvestrisPezzato1	248	252	257	271	198	200	256	256	142	144	224	234	177	179	241	255	248	258
	Pon-Vertzami	238	238	251	271	184	194	240	240	132	142	226	230	179	187	241	255	234	246
Vitis vinifera accessions from this study with ancestry values (Q) above 0.78 according to STRUCTURE	sP1_AlicanteHenriBouschet	238	242	249	271	186	186	240	254	132	144	224	236	179	192	241	241	244	260
	sP1_AramonNoir	238	242	249	249	186	194	240	254	132	142	232	232	179	192	241	255	228	260
	sP1_Fumat	242	248	255	261	186	186	254	258	132	144	224	232	177	192	241	241	258	258
	sP1_Gramon	242	242	239	249	186	186	254	254	132	144	232	238	192	192	241	241	228	244
	sP1_Amostrinha	242	256	255	271	186	186	244	248	142	144	232	236	179	187	241	255	248	248
	sP1_Manteudo	238	248	271	271	186	192	234	256	142	142	220	224	179	179	255	255	244	244
	sP1_PerrumBranco	238	242	251	271	186	186	240	244	132	144	234	238	179	183	241	249	264	264
	sP1_RabodeOvelha	238	242	239	255	186	192	244	244	136	150	220	234	179	179	255	263	234	248
	sP1_Roal	248	252	251	255	186	202	244	244	136	142	234	236	179	181	241	255	234	244
	sP1_Siria	238	248	239	251	184	202	244	244	136	150	220	232	179	179	255	263	228	248
	sP1_Trincadeira	238	248	239	271	186	202	244	248	132	150	232	236	179	183	241	263	228	234
	sP1_Vital	238	238	251	255	186	186	244	250	144	150	220	238	179	192	241	255	248	248
	sP1_AlbilloMonteLentiscal	238	246	271	271	184	186	244	244	144	150	234	238	179	181	241	249	236	258
	sP1_Alcanon	238	238	239	271	184	186	248	254	132	144	232	236	179	192	241	255	234	244
	sP1_Argamusa	238	238	251	271	186	194	244	254	132	136	224	232	179	192	241	241	258	258
	sP1_Cadrete	238	248	261	271	186	202	248	254	142	150	220	232	177	192	255	263	258	258
	sP1_Canocazo	242	248	255	271	186	192	248	254	142	144	226	238	183	192	241	255	248	258
	sP1_CayetanaBlanca	242	248	251	255	186	202	244	244	136	144	232	234	179	179	241	255	234	248
	sP1_BlancaGordal	238	238	261	271	186	194	234	244	132	144	232	236	179	183	241	241	234	258
	sP1_Derechero	238	248	239	255	186	202	254	258	142	150	224	232	177	192	255	263	228	258
	sP1_Doradilla	238	242	251	251	186	186	234	244	142	144	234	236	179	183	241	255	234	248
	sP1_EsperodeGall	242	248	239	271	186	202	244	258	132	144	224	232	177	179	241	241	258	258
	sP1_Escursac	238	238	255	271	186	194	244	248	142	144	224	238	177	179	241	241	244	258
	sP1_Ferral	232	242	261	271	186	202	244	254	134	144	232	236	179	192	241	255	258	260
	sP1_ForcallatBlanca	232	238	261	271	186	202	254	254	136	142	232	232	181	192	255	255	244	248
	sP1_ForcallatTinta	238	242	239	255	186	186	244	258	132	144	220	232	177	179	241	255	228	258
	sP1_Gabriela	248	248	255	271	192	202	234	244	142	144	234	238	179	183	241	255	244	244
	sP1_GarridoFino	238	248	261	271	192	194	254	256	132	132	226	234	179	192	241	241	244	258
	sP1_GarridoMacho	248	248	255	271	192	202	244	256	132	144	234	234	179	192	241	241	234	244
	sP1_Garro	238	238	239	271	184	186	254	256	142	150	224	230	181	192	255	263	244	258
	sP1_Jeronimo	242	242	249	271	186	186	254	254	134	142	232	236	192	192	255	255	248	258
	sP1_Gorgollasa	238	248	239	271	186	202	254	258	142	150	220	238	177	192	255	263	234	258
	sP1_JaenNegro	238	242	255	257	186	194	240	244	132	144	232	238	179	187	241	241	244	248
	sP1_MalvasiaComun	242	248	239	271	186	202	244	254	132	144	224	232	177	192	239	241	236	258
	sP1_MalvasiaVolcanica	242	242	271	271	186	186	240	248	144	144	224	234	177	181	241	241	236	264
	sP1_MansesdeTibbus	242	248	261	271	186	202	244	244	132	150	220	224	179	179	241	263	258	258
	sP1_Montua	242	252	251	271	186	186	244	254	142	150	232	236	179	183	255	255	234	260
	sP1_Marfal	238	238	251	271	186	194	234	254	136	144	226	232	183	192	241	255	234	258
	sP1_Merseguera	238	242	255	271	184	186	244	248	142	144	238	238	183	192	241	255	234	258
	sP1_Naparo	238	248	249	271	186	202	244	244	136	144	232	238	179	181	241	255	234	258
	sP1_PampolatdeSagunto	238	238	239	255	184	186	244	256	142	150	224	232	179	181	255	263	244	258
	sP1_PedroXimenez	238	238	249	271	186	186	240	244	132	144	234	238	179	183	241	249	258	264
	sP1_PlantaMula	238	248	255	271	186	202	244	244	132	132	234	238	179	181	241	241	244	254
	sP1_PuertoAlto	238	242	255	255	186	200	244	254	136	136	232	236	179	192	255	255	244	248
	sP1_Quigat	242	248	239	255	184	186	244	258	144	150	230	232	179	179	241	255	234	258
	sP1_RayadaMelonera	238	252	261	271	184	186	244	254	132	132	226	236	183	192	241	241	236	260
	sP1_Rome	238	238	255	271	186	194	244	254	136	144	236	238	179	192	241	255	236	258
	sP1_Sabate	238	242	251	271	186	194	234	254	132	132	226	232	183	192	241	241	244	258
	sP1_Sumoll	242	248	255	271	184	186	244	258	132	144	224	238	177	179	241	241	236	236
	sP1_Tarragoni	242	248	239	271	184	186	244	244	132	144	230	238	179	179	241	241	234	258
	sP1_Terriza	238	248	239	251	194	202	244	248	136	142	234	234	179	183	255	255	234	248
	sP1_Tortosi	238	242	239	271	186	194	240	254	132	142	226	238	179	187	241	255	236	244
	sP1_Trepat	242	248	239	271	186	202	248	254	132	142	224	232	177	192	241	255	258	258
	sP1_ValenciTinto	238	242	239	255	186	194	240	244	136	142	226	234	179	187	255	255	258	260
	sP1_Vidadillo	232	238	239	261	202	202	244	254	136	150	236	238	179	192	255	255	248	260
	sP1_Und11-Listan	238	238	249	255	186	186	240	248	132	144	234	238	183	192	241	241	236	258
	sP1_Und12-Morisco	238	242	239	251	184	186	244	244	136	150	220	232	179	181	255	263	228	234
	sP1_Und20-PasaLarga	238	248	255	255	186	202	244	254	136	144	230	238	179	192	241	255	234	258
	sP1_Und30-UvaRey	242	248	251	271	186	202	244	254	144	150	236	238	179	192	241	255	234	234
	sP1_Und32-CastillodeArcos	242	248	255	271	186	202	234	244	136	144	234	234	179	183	241	255	248	248
	sP2_Berbecel	238	248	251	257	186	192	240	248	142	142	236	244	185	187	249	255	248	260
	sP2_CoarnaNeagra	246	248	255	273	186	198	244	248	136	142	234	234	177	183	241	249	244	244
	sP2_GrasadeCotnari	238	254	251	271	194	202	234	248	132	144	224	238	177	192	239	241	246	258
	sP2_Pamid	238	238	251	255	186	186	240	248	134	142	224	244	181	187	249	255	248	258
	sP2_Bouchales	248	252	239	251	186	198	248	248	132	132	224	238	177	187	239	241	234	248
	sP2_Mandilaria	238	248	261	261	194	200	248	248	144	144	224	238	177	177	241	255	248	258
	sP2_RifoskoMerkouri	238	248	255	271	186	188	248	252	142	144	224	226	177	192	241	255	248	254
	sP2_Roditis	246	248	251	271	192	200	236	248	132	144	224	226	183	192	239	241	236	248
	sP2_Savvatiano	244	248	251	257	194	200	234	248	140	144	224	226	183	192	241	249	236	258
	sP2_Ansonica	238	246	251	257	186	200	244	248	134	142	224	238	177	181	241	255	228	258
	sP2_CatarattoBiancoComune	238	248	249	251	198	200	248	248	142	150	224	224	177	177	255	255	228	236
	sP2_Guardavalle	238	252	251	271	194	200	244	248	144	150	224	230	177	187	241	255	228	244
	sP2_MalvasiaBiancaLunga	238	252	255	255	194	198	240	248	144	144	224	238	177	177	239	241	248	254
	sP2_MalvasiaNeradiBrindisi	238	248	251	251	194	200	248	256	144	144	224	234	177	179	241	241	234	248
	sP2_Montepulciano	248	248	257	271	188	198	248	248	132	144	224	226	187	192	239	241	234	244
	sP2_MontonicoBianco	238	248	249	251	186	198	248	248	142	144	230	230	177	183	241	255	246	248
	sP2_Negramaro	248	248	251	271	188	200	256	256	144	150	224	234	177	179	241	263	234	236
	sP2_NerelloMascalese	238	248	251	255	194	200	248	256	132	142	224	234	177	177	241	241	228	244
	sP2_RibollaGialla	238	248	249	251	194	198	234	248	142	150	230	232	177	183	255	263	228	234
	sP2_UvadiTroia	242	252	249	271	186	198	248	248	142	150	224	230	187	192	263	267	244	248
	sP2_Chatyrbak	248	248	249	255	192	198	240	248	136	144	234	236	183	185	241	255	258	258
	sP2_Baga	238	238	251	259	186	202	244	248	142	154	230	238	177	187	255	255	236	236
	sP2_MoraviaAgria	238	252	249	251	186	192	248	248	144	150	226	234	177	177	255	255	258	260
	sP2_Salvador	238	250	249	255	186	198	240	248	134	144	234	238	177	187	255	255	244	258
	sP2_TempranilloTinto	238	252	249	251	194	198	244	248	142	144	234	234	181	181	241	255	258	258
	sP2_TintoVelasco	232	252	251	251	198	202	234	248	132	132	230	236	177	183	239	239	248	260
	sP2_Und17-Prunaley	238	246	255	273	186	186	244	248	136	142	234	238	177	177	241	249	236	236
	sP2_Und22-LacoBlanco	238	248	261	261	192	202	248	248	142	144	226	244	179	179	239	239	244	258
	sP2_Dobricic	246	248	251	263	188	202	234	256	144	150	226	226	177	177	239	241	248	258
	sP2_Dugovrst	238	248	249	255	186	198	240	246	132	142	226	232	177	179	239	241	254	258
	sP2_PlavinaCrna	238	248	251	263	186	198	234	240	132	142	230	234	177	187	239	239	248	258
	sP2_Primitivo	246	248	255	263	198	202	234	256	132	142	224	234	177	179	239	239	248	258
	sP2_Ruzevina	238	248	239	271	188	194	234	248	132	144	226	226	177	192	239	241	236	248
	sP3_AhmeurbouAhmeur	238	248	251	255	190	202	244	254	134	146	230	236	181	192	255	267	248	254
	sP3_AutumnBlack	232	248	249	271	184	202	248	254	132	150	232	238	181	192	249	255	244	244
	sP3_BlackRose	248	252	255	271	184	186	254	254	134	150	236	238	183	192	249	255	244	244
	sP3_Cardinal	248	248	251	271	184	184	252	252	134	134	224	234	177	183	255	255	244	268
	sP3_CentennialSeedless	238	238	263	271	186	186	244	252	134	134	234	236	177	192	239	255	218	236
	sP3_Exotic	238	248	255	271	184	190	248	254	134	134	236	236	183	192	255	255	244	254
	sP3_PedroGimenez	238	248	257	263	184	194	244	248	132	132	226	226	183	192	241	249	268	268
	sP3_Jantar	248	248	257	271	184	184	248	252	132	134	230	234	177	183	241	255	258	268
	sP3_MisketRusenski	248	248	251	271	184	184	236	252	134	134	234	236	177	183	255	255	244	244
	sP3_ThalloczyLajos	248	248	271	271	184	184	252	254	132	148	230	236	177	179	239	249	234	268
	sP3_Alvina	248	252	249	251	184	186	248	256	132	144	232	236	183	192	239	239	244	244
	sP3_Bicane	242	248	239	251	186	202	252	254	132	136	224	236	177	192	239	255	234	248
	sP3_Heptakilo	238	250	249	271	186	202	244	254	148	152	224	230	177	192	245	249	244	244
	sP3_KorithiAspro	246	252	271	271	194	202	248	254	134	150	232	234	177	192	249	255	244	244
	sP3_Impero	242	248	271	271	184	186	236	252	136	148	230	236	177	177	241	249	234	244
	sP3_Italia	242	246	251	271	190	202	252	254	132	148	230	236	177	192	239	249	234	244
	sP3_LacrimadiMaria	232	238	249	251	186	202	248	254	136	148	224	238	183	183	249	255	244	248
	sP3_MariaPirovano	238	248	249	263	184	186	244	256	144	148	226	232	192	192	239	249	244	244
	sP3_Maxia	238	242	271	271	186	202	252	254	132	134	224	236	177	192	239	255	234	248
	sP3_MoscatelloSelvatico	248	252	263	271	184	198	248	252	148	150	230	230	177	192	249	263	244	248
	sP3_Paula	242	252	271	271	186	202	248	254	132	150	230	234	183	192	239	249	244	244
	sP3_Prosperi37	242	248	239	271	184	186	236	254	134	136	224	236	183	192	255	255	236	248
	sP3_Verona	242	248	239	271	184	202	252	252	134	136	236	236	177	177	249	255	236	248
	sP3_NegraRayada	248	248	255	255	192	202	240	254	132	134	226	230	187	192	241	255	244	244
	sP3_PlantaNova	238	238	249	271	186	186	244	254	136	148	224	226	177	192	249	255	236	244
	sP3_Cereza	248	250	257	271	192	202	240	252	134	148	226	230	177	187	239	249	244	244
	sP3_Criolla5	248	248	255	263	184	192	244	248	132	148	226	226	187	192	241	249	244	268
	sP3_CriollaBlanca	248	248	257	271	184	192	240	244	134	148	230	238	187	192	239	249	244	244
	sP3_CriollaGrandeSanjuanina	248	248	257	263	184	192	244	248	132	148	226	238	183	192	241	249	234	244
	sP3_TorrontesRiojano	248	248	257	263	184	192	248	252	132	134	226	230	177	183	239	249	244	244
	sP3_TorrontesSanjuanino	238	248	255	271	184	194	248	252	132	148	226	230	177	183	241	249	268	268
	sP3_Und15-Helena	238	242	271	271	186	202	252	254	148	150	226	236	177	192	249	249	244	268
	sP3_Und21-575Pirovano	238	248	257	271	184	186	252	252	132	148	224	232	177	181	241	249	244	258
	sP3_Und29-102Prosperi	242	246	239	271	186	190	236	252	132	146	224	230	177	183	239	249	244	248
	sP3_Und34-Hoyn	242	250	239	263	186	202	244	252	148	148	230	236	177	192	249	249	244	268
	sP3_Und36-Florenza	242	252	249	251	186	202	252	254	132	132	234	236	179	192	239	241	244	244
	sP3_Und41-Ausonia	246	248	251	271	190	202	252	252	134	148	234	236	177	179	249	255	236	244
	sP3_Und43-Kaiyi	248	248	251	271	184	202	252	254	126	134	226	236	177	192	249	255	234	248
	sP3_Und44-PedroGimenez1	248	248	255	273	184	192	244	248	132	148	230	238	183	192	241	249	244	244
	sP4_AspiranNoir	246	248	239	261	202	202	248	256	132	132	224	224	177	179	241	249	228	258
	sP4_BlancdAmbre	238	246	239	255	192	202	246	246	132	132	226	238	187	192	241	255	218	236
	sP4_ChasselasBlanc	238	246	239	239	192	202	248	256	132	142	226	234	183	187	241	255	218	268
	sP4_ClairetteMazel	238	246	239	263	186	202	248	256	132	142	234	244	179	183	241	249	218	236
	sP4_Counoise	246	256	239	261	192	202	244	244	132	132	224	234	187	192	239	241	258	258
	sP4_Guillemot	246	248	239	255	198	202	246	248	132	154	234	234	177	187	239	255	234	254
	sP4_Perlaut	246	248	261	271	184	202	256	256	132	132	224	234	179	179	239	241	218	234
	sP4_TerretNoir	242	246	239	239	186	202	248	248	132	132	224	224	177	183	239	241	258	258
	sP4_Abrusco	232	262	239	251	192	202	242	248	134	150	224	226	183	187	255	255	234	258
	sP4_Agostenga	232	246	251	271	192	194	236	248	132	154	226	236	183	187	239	249	234	244
	sP4_BarberaNera	248	252	251	271	190	198	240	256	132	134	224	224	183	187	239	255	234	260
	sP4_Ciliegiolo	246	262	251	251	192	202	242	256	132	132	224	234	177	181	241	241	234	246
	sP4_AngeloPirovano	246	246	239	271	190	202	236	248	134	142	230	234	183	183	255	255	218	244
	sP4_Dolcetto	246	254	261	271	202	202	246	248	138	142	232	244	177	192	239	255	228	234
	sP4_Durella	246	246	239	251	194	202	240	256	132	134	224	234	179	183	249	255	244	246
	sP4_FalanghinaBeneventana	246	248	251	271	186	192	256	256	134	154	224	226	177	179	249	255	234	258
	sP4_Freisa	246	248	239	271	192	198	248	248	132	154	224	230	183	187	239	241	244	268
	sP4_Grignolino	246	254	239	263	192	202	248	256	132	134	224	244	179	187	239	255	258	258
	sP4_GroppellodiMocasina	246	252	239	263	192	192	236	248	132	154	224	224	183	192	243	249	236	248
	sP4_LambruscoaFogliaFrastagliata	246	262	255	261	190	192	240	248	134	150	224	226	183	189	255	255	228	254
	sP4_LambruscoMontericco	246	252	239	271	198	202	244	246	142	154	226	230	187	187	241	255	234	258
	sP4_MalvasiadiCandiaAromatica	232	232	239	263	194	202	248	252	134	142	226	226	177	183	255	255	234	246
	sP4_Molinara	238	252	251	263	186	198	246	256	134	154	226	244	177	179	239	257	236	258
	sP4_Nebbiolo	246	248	239	261	192	198	240	248	154	154	230	234	183	187	239	241	236	268
	sP4_NegraraTrentina	246	248	239	261	190	198	236	240	134	138	224	224	183	183	239	255	254	268
	sP4_NerettoGentile	246	248	239	271	194	198	236	242	132	152	234	244	187	187	239	255	244	258
	sP4_Ortrugo	246	252	239	261	192	198	248	256	132	154	224	236	179	183	241	257	218	248
	sP4_PicolitNero	238	262	239	263	192	194	246	248	134	150	230	244	177	192	255	255	236	264
	sP4_Pirovano93	246	246	271	271	190	202	242	248	132	142	232	234	183	187	239	255	244	260
	sP4_RefoscodalPeduncoloRosso	238	246	249	261	192	192	248	256	132	132	224	230	179	187	241	255	234	236
	sP4_Terrano	246	248	249	271	190	192	236	248	134	154	224	226	187	187	241	255	218	234
	sP4_VernacciadiOristano	248	262	251	255	192	198	248	256	132	154	230	244	179	192	241	249	234	236
	sP4_RougeduPays	246	262	249	261	192	192	236	244	132	138	224	226	183	187	239	241	244	268
	sP4_Und40-AlbaMagna	246	248	251	263	190	202	240	248	132	134	224	224	183	183	249	255	234	268
	sP5_RubyCabernet	238	238	239	251	186	192	244	256	142	150	224	230	173	179	249	255	234	258
	sP5_BequignolNoir	238	256	239	271	186	192	242	244	138	150	234	236	173	187	239	249	236	244
	sP5_Bourboulenc	238	238	255	255	184	194	242	248	132	132	224	224	183	187	241	249	234	258
	sP5_CabernetSauvignon	238	238	239	239	186	192	244	244	138	150	230	238	173	187	239	249	234	236
	sP5_CamaraouNoir	238	242	239	239	186	186	242	244	138	150	234	236	173	187	239	249	234	244
	sP5_CheninBlanc	238	256	255	271	186	192	244	248	132	150	226	230	173	187	241	249	234	248
	sP5_Cot	238	262	239	251	186	200	242	256	132	150	226	236	187	189	239	249	234	268
	sP5_Durif	238	250	239	251	192	198	248	248	132	150	230	230	177	189	241	249	228	238
	sP5_Mancin	238	238	239	255	186	192	244	248	138	156	230	236	173	187	239	255	248	268
	sP5_MansengVert	238	238	239	239	186	192	244	248	132	138	230	236	173	187	239	241	234	244
	sP5_MerlotNoir	238	246	239	239	192	192	256	256	138	150	224	234	187	189	239	249	228	234
	sP5_Semillon	238	256	239	271	186	192	244	248	132	132	234	236	173	183	241	249	234	244
	sP5_Syrah	238	238	239	271	186	192	242	248	132	132	224	230	187	189	241	241	218	228
	sP5_TrousseauNoir	238	256	239	255	186	186	242	244	142	150	236	236	173	187	249	255	234	248
	sP5_Valdiguie	238	262	239	255	194	200	252	256	142	150	224	236	177	189	249	255	236	268
	sP5_VerduzzoFriulano	238	262	239	255	186	192	248	256	132	150	224	234	179	189	239	255	236	246
	sP5_Alvarelhao	238	238	239	255	186	192	248	256	132	150	220	224	183	187	239	249	234	258
	sP5_Alvarinho	238	238	239	271	184	202	244	248	134	150	220	230	187	187	239	255	234	236
	sP5_Amaral	238	262	239	239	192	194	242	244	134	142	224	230	179	187	255	259	236	268
	sP5_Arinto	242	250	239	251	184	186	244	248	142	150	224	236	179	183	249	255	236	258
	sP5_AzalBranco	238	246	239	251	192	202	244	248	150	156	224	230	179	183	239	263	228	258
	sP5_Barca	238	238	251	271	186	186	242	254	142	150	224	230	181	187	249	255	254	268
	sP5_Borracal	238	238	239	251	192	192	244	244	132	134	230	236	179	183	239	259	236	258
	sP5_BrancoEscola	242	250	239	251	184	186	248	248	142	150	224	230	177	183	249	255	234	258
	sP5_CaiñoBlanco	238	262	239	239	194	202	244	248	142	150	220	224	179	187	255	255	234	236
	sP5_CoracaodeGalo	238	238	239	255	186	192	242	244	132	142	224	230	179	187	239	255	258	268
	sP5_DonzelinhoBranco	242	262	251	271	186	192	248	248	138	150	230	236	187	187	249	271	228	258
	sP5_DonzelinhoTinto	242	262	251	271	186	192	244	248	150	150	224	230	179	187	249	249	236	258
	sP5_EsganaCao	238	252	239	239	186	192	244	256	132	150	224	236	179	183	239	263	234	258
	sP5_EspadeiroTinto	246	262	239	251	194	202	248	248	132	150	220	224	181	187	241	263	234	258
	sP5_FolhadeFigueira	238	238	251	255	184	184	248	248	142	156	234	238	177	183	249	255	236	258
	sP5_Gouveio	238	242	251	271	184	186	248	248	150	156	224	236	183	187	249	249	234	258
	sP5_Melhorio	238	262	239	239	186	194	242	248	142	156	220	230	187	187	239	255	258	268
	sP5_Rufete	238	256	255	271	186	192	242	244	132	156	224	234	179	187	239	239	248	258
	sP5_Samarrinho	238	256	239	255	184	192	242	248	132	150	230	230	177	187	241	249	236	246
	sP5_ArintodosAcores	238	256	239	255	186	192	248	248	144	150	220	224	177	187	241	249	234	246
	sP5_TourigaNacional	238	238	239	271	186	192	242	242	142	150	224	234	179	187	249	255	234	268
	sP5_VerdelhoBranco	238	256	255	271	192	194	244	248	132	150	220	230	179	187	241	249	234	246
	sP5_Vinhao	238	262	239	239	186	194	242	248	132	134	220	224	187	187	241	259	236	258
	sP5_Viosinho	238	242	255	271	184	186	240	242	132	150	230	230	183	187	241	249	236	246
	sP5_Blanquilina	238	242	255	271	186	202	242	256	132	150	230	230	179	187	241	249	236	254
	sP5_CastellanaBlanca	238	238	251	255	184	184	248	248	142	156	224	234	181	183	249	255	258	258
	sP5_Graciano	238	238	239	255	184	186	248	256	138	150	224	236	177	181	263	271	244	258
	sP5_LoureiroBlanco	250	262	239	251	184	194	244	248	142	150	230	230	179	183	249	255	258	268
	sP5_MaturanaBlanca	238	242	239	251	184	186	242	248	142	150	230	234	183	187	249	255	236	258
	sP5_Morisca	238	238	251	255	184	186	242	248	132	156	224	234	183	187	239	249	234	258
	sP5_Pedral	238	262	239	251	184	194	244	248	150	156	224	224	179	183	239	263	228	254
	sP5_VerdejoBlanco	238	256	239	251	184	192	248	248	150	156	224	236	181	187	249	249	234	258
	sP5_RedondalBlanc	238	242	255	271	186	202	240	242	132	150	230	230	183	187	249	255	234	254
	sP5_Und23-Arinto	238	256	251	271	192	194	244	248	132	150	220	236	179	187	239	249	234	236
	sP5_Und33-DoctorJulio	242	250	239	255	186	192	248	256	138	150	220	236	187	187	243	249	234	238
	sP6_Goldriesling	238	248	251	271	192	202	242	242	136	150	224	226	179	187	249	255	228	236
	sP6_Knipperle	238	238	239	249	192	194	234	242	142	150	226	232	177	187	249	255	228	236
	sP6_Merille	238	246	239	251	192	192	236	256	142	150	232	236	183	189	249	255	236	244
	sP6_PinotNoir	238	242	239	271	186	192	236	242	136	150	226	236	183	187	239	249	218	236
	sP6_Teinturier	238	242	271	271	186	192	242	252	136	150	236	236	177	187	239	249	228	236
	sP6_ManzoniBianco	242	248	271	271	186	202	236	240	150	150	224	226	179	183	249	249	228	236
	sP6_Albalonga	242	246	251	271	186	192	240	240	142	150	224	224	179	179	249	255	228	234
	sP6_BacchusWeiss	242	246	251	271	186	192	242	242	150	150	224	226	179	187	249	255	228	244
	sP6_Mariensteiner	242	256	251	271	186	192	240	246	142	150	224	230	179	192	249	255	236	244
	sP6_MullerThurgauWeiss	246	256	251	251	192	192	240	242	142	150	224	226	179	179	249	255	234	244
	sP6_Perle	256	256	251	271	192	192	240	242	150	150	226	230	179	187	249	249	234	244
	sP6_RieslingWeiss	248	256	251	271	192	202	240	242	142	150	224	232	179	187	249	255	228	234
	sP6_HeunischWeiss	238	248	249	271	194	202	234	240	132	142	232	238	177	179	239	255	228	246
Outgroups	Und10	234	256	239	239	194	202	123	135	136	142	238	266	197	205	237	267	220	252
	sP = subpopulation
	Pon = proles pontica
	Occ = proles occidentalis
	OrAa = proles orientalis antasiatica
	OrCas = proles orientalis caspica
	Genotypes shared in both present and Emanuelli et al. [10] studies
