# Supplementary material for: Genetic Characterization by SSR Markers of a Comprehensive Wine Grape Collection Conserved at Rancho de la Merced (Andalusia, Spain)
Source: Plants (Basel). 2022 Apr 16;11(8):1088. doi: 10.3390/plants11081088 (PMC9028831; doi:10.3390/plants11081088)
Supplement: Supplementary file 1 [file plants-11-01088-s001.zip › Supplementary Material 3.xlsx]

## Sheet: Sp assignation by STRUCTURE
Information from Vitis International Variety Catalogue (VIVC)													variety cluster assignation (Q ≥ 0.78)
Parent 1	Origin	Use	Chlorotype	Parent 2	Origin	Use	Chlorotype	Variety/Accession	Zone	Use	Chlorotype	Sub-population assignation integrating admixed (K=7)	K=2	K=3	K=5	k=7
Garnacha Tinta	Spain	W	A	Bouschet Petit	Francia	W	n.a.	Alicante Henri Bouschet	France	W	A	1	group1	group1	group1	sPop1
Hebén	Spain	W-T	A	n.a.	n.a.	n.a.	n.a.	Fumât	France	W-T	A	1	group1	group1	group1	sPop1
Ouliven	n.a.	T	D	Heunisch Weiß	n.a.	W	C	Aramon Noir	France	W	D	1	group1	group1	group1	sPop1
Garnacha Tinta	Spain	W	A	Aramon Noir	Francia	W-T	D	Gramon	France	W	n.a.	1	group1	group1	group1	sPop1
Camarate Tinto	Portugal	W	A	Castelão	Portugal	W-T	A	Agua Santa	Portugal	W	n.a.	2	group1	group1	Admixed	Admixed
n.a.	n.a.	n.a.	n.a.	n.a.	n.a.	n.a.	n.a.	Alfrocheiro	Portugal-NW	W	A	2	admixed	group3	Admixed	Admixed
n.a.	n.a.	n.a.	n.a.	n.a.	n.a.	n.a.	n.a.	Alvarelhão	Portugal-NW	W	A	5	admixed	group3	group4	sPop5
n.a.	n.a.	n.a.	n.a.	n.a.	n.a.	n.a.	n.a.	Alvarinho	Portugal-NW	W	A	5	admixed	group3	group4	sPop5
n.a.	n.a.	n.a.	n.a.	n.a.	n.a.	n.a.	n.a.	Amaral	Portugal-NW	W	A	5	group2	group3	group4	sPop5
n.a.	n.a.	n.a.	n.a.	n.a.	n.a.	n.a.	n.a.	Amostrinha	Portugal-CW	W	n.a.	1	group1	group1	group1	sPop1
n.a.	n.a.	n.a.	n.a.	n.a.	n.a.	n.a.	n.a.	Arinto	Portugal-CW	W	A	5	admixed	group3	group4	sPop5
n.a.	n.a.	n.a.	n.a.	n.a.	n.a.	n.a.	n.a.	Azal Branco	Portugal-NW	W	n.a.	5	admixed	Admixed	group4	sPop5
n.a.	n.a.	n.a.	n.a.	n.a.	n.a.	n.a.	n.a.	Baga	Portugal-CW	W	A	2	admixed	Admixed	Admixed	sPop2
Marufo	Portugal	W-T	D	Touriga Nacional	Portugal	W	A	Barca	Portugal	W	D	5	admixed	Admixed	group4	sPop5
n.a.	n.a.	n.a.	n.a.	n.a.	n.a.	n.a.	n.a.	Batoca	Portugal-NW	W	A	5	admixed	Admixed	Admixed	Admixed
n.a.	n.a.	n.a.	n.a.	n.a.	n.a.	n.a.	n.a.	Bical	Portugal-NW	W	A	2	admixed	Admixed	Admixed	Admixed
n.a.	n.a.	n.a.	n.a.	n.a.	n.a.	n.a.	n.a.	Borraçal	Portugal-NW	W	A	5	group2	group3	group4	sPop5
n.a.	n.a.	n.a.	n.a.	n.a.	n.a.	n.a.	n.a.	Branco Escola	Portugal-NW	W	A	5	admixed	group3	group4	sPop5
Amaral	Portugal	W	A	Alvarinho	Portugal	W	A	Caiño Blanco	Portugal-NW	W	A	5	group2	group3	group4	sPop5
Cayetana Blanca	Spain	W-T	A	Alfrocheiro	Portugal	W	A	Camarate Tinto	Portugal-NW	W	A	2	admixed	Admixed	Admixed	Admixed
Cayetana Blanca	Spain	W-T	A	Alfrocheiro	Portugal	W	A	Castelão	Portugal-SW	W-T	A	1	group1	group1	group1	Admixed
n.a.	n.a.	n.a.	n.a.	n.a.	n.a.	n.a.	n.a.	Cerceal Branco	Portugal-NW	W	A	2	group1	group1	Admixed	Admixed
n.a.	n.a.	n.a.	n.a.	n.a.	n.a.	n.a.	n.a.	Coração de Galo	Portugal-CW	W	A	5	admixed	group3	group4	sPop5
Cayetana Blanca	Spain	W-T	A	Alfrocheiro	Portugal	W	A	Cornifesto	Portugal-NW	W	A	2	admixed	Admixed	Admixed	Admixed
n.a.	n.a.	n.a.	n.a.	n.a.	n.a.	n.a.	n.a.	Cornichon Blanc	n.a.	T	A	2	admixed	group2	Admixed	Admixed
n.a.	n.a.	n.a.	n.a.	n.a.	n.a.	n.a.	n.a.	Donzelinho Branco	Portugal-NW	W	n.a.	5	group2	group3	group4	sPop5
n.a.	n.a.	n.a.	n.a.	n.a.	n.a.	n.a.	n.a.	Donzelinho Tinto	Portugal-NW	W	D	5	group2	group3	group4	sPop5
n.a.	n.a.	n.a.	n.a.	n.a.	n.a.	n.a.	n.a.	Sercial	Portugal	W	A	5	admixed	Admixed	group4	sPop5
n.a.	n.a.	n.a.	n.a.	n.a.	n.a.	n.a.	n.a.	Esganoso	Portugal-NW	W	A	5	group2	Admixed	Admixed	Admixed
n.a.	n.a.	n.a.	n.a.	n.a.	n.a.	n.a.	n.a.	Espadeiro Tinto	Portugal-NW	W	n.a.	5	admixed	group3	group4	sPop5
n.a.	n.a.	n.a.	n.a.	n.a.	n.a.	n.a.	n.a.	Fernão Pires	Portugal-SW	W-T	A	1	group1	group1	group1	Admixed
n.a.	n.a.	n.a.	n.a.	n.a.	n.a.	n.a.	n.a.	Folgasão	Portugal-NW	W	n.a.	5	admixed	group3	group4	Admixed
n.a.	n.a.	n.a.	n.a.	n.a.	n.a.	n.a.	n.a.	Folha de Figueira	Portugal-NW	W-T	A	5	group1	Admixed	Admixed	sPop5
n.a.	n.a.	n.a.	n.a.	n.a.	n.a.	n.a.	n.a.	Fonte Cal	Portugal-CW	W	n.a.	5	group1	group1	Admixed	Admixed
Savagnin Blanc	n.a.	W	D	Cayetana Blanca	España	W-T	A	Gouveio	Portugal-NW	W	A	5	admixed	group3	group4	sPop5
Alfrocheiro	Portugal	W	A	Cayetana Blanca	España	W-T	A	Jampal	Portugal	W	A	1	group1	group1	group1	Admixed
Hebén	Spain	W-T	A	Alfrocheiro	Portugal	W	A	Malvasia Fina	Portugal-NW	W	A	2	group1	group1	group1	Admixed
Cayetana Blanca	Spain	W-T	A	Alfrocheiro	Portugal	W	A	Malvasia Preta	Portugal-NW	W	A	2	admixed	Admixed	Admixed	Admixed
MalvasiaFina	Portugal	W	A	Siria	Portugal	W-T	A	Manteudo	Portugal-SW	W	C	1	group1	group1	group1	sPop1
n.a.	n.a.	n.a.	n.a.	n.a.	n.a.	n.a.	n.a.	Marufo	Portugal-NW	W-T	D	1	group1	Admixed	Admixed	Admixed
n.a.	n.a.	n.a.	n.a.	n.a.	n.a.	n.a.	n.a.	Melhorio	Portugal-NW	W	A	5	group2	group3	group4	sPop5
n.a.	n.a.	n.a.	n.a.	n.a.	n.a.	n.a.	n.a.	Molar	Portugal	W-T	A	5	admixed	group3	group4	Admixed
Hebén	Spain	W-T	A	n.a.	n.a.	n.a.	n.a.	Perrum Branco	Portugal-SE	W	A	1	group1	group1	group1	sPop1
n.a.	n.a.	n.a.	n.a.	n.a.	n.a.	n.a.	n.a.	Rabigato	Portugal-NW	W	A	5	admixed	Admixed	Admixed	Admixed
n.a.	n.a.	n.a.	n.a.	n.a.	n.a.	n.a.	n.a.	Rabo de Ovelha	Portugal-SW	W	A	1	group1	group1	group1	sPop1
n.a.	n.a.	n.a.	n.a.	n.a.	n.a.	n.a.	n.a.	Roal	Portugal-SW	W-T	n.a.	1	group1	group1	group1	sPop1
Perepinhão Portalegre	Portugal	W	A	Molar	Portugal	W-T	A	Rufete	Portugal-NW	W	A	5	admixed	group3	group4	sPop5
n.a.	n.a.	n.a.	n.a.	n.a.	n.a.	n.a.	n.a.	Samarrinho	Portugal-NW	W	D	5	group2	group3	group4	sPop5
Hebén	Spain	W-T	A	n.a.	n.a.	n.a.	n.a.	Siria	Portugal-SW	W-T	A	1	group1	group1	group1	sPop1
n.a.	n.a.	n.a.	n.a.	n.a.	n.a.	n.a.	n.a.	Arinto dos Acores	Portugal	W	n.a.	5	admixed	Admixed	Admixed	sPop5
Marufo	Portugal	W-T	D	Touriga Nacional	Portugal	W	A	Tinta Barroca	Portugal-NW	W	D	5	admixed	Admixed	Admixed	Admixed
n.a.	n.a.	n.a.	n.a.	n.a.	n.a.	n.a.	n.a.	Tinta Carvalha	Portugal-NW	W	D	5	admixed	Admixed	Admixed	Admixed
n.a.	n.a.	n.a.	n.a.	n.a.	n.a.	n.a.	n.a.	Tinta Francisca	Portugal-NW	W	n.a.	5	group1	Admixed	Admixed	Admixed
n.a.	n.a.	n.a.	n.a.	n.a.	n.a.	n.a.	n.a.	Tinto Cão	Portugal-NW	W	n.a.	5	admixed	Admixed	Admixed	Admixed
Marufo	Portugal	W-T	D	Touriga Nacional	Portugal	W	A	Touriga Franca	Portugal-NW	W	D	5	admixed	group3	group4	Admixed
n.a.	n.a.	n.a.	n.a.	n.a.	n.a.	n.a.	n.a.	Touriga Nacional	Portugal-NW	W	A	5	group2	group3	group4	sPop5
n.a.	n.a.	n.a.	n.a.	n.a.	n.a.	n.a.	n.a.	Trincadeira	Portugal-SW	W	D	1	group1	Admixed	group1	sPop1
n.a.	n.a.	n.a.	n.a.	n.a.	n.a.	n.a.	n.a.	Verdelho Branco	Portugal-NW	W	D	5	admixed	group3	group4	sPop5
n.a.	n.a.	n.a.	n.a.	n.a.	n.a.	n.a.	n.a.	Vinhão	Portugal-NW	W	n.a.	5	group2	group3	group4	sPop5
n.a.	n.a.	n.a.	n.a.	n.a.	n.a.	n.a.	n.a.	Viosinho	Portugal-NW	W	n.a.	5	admixed	group3	group4	sPop5
Malvasia Fina	Portugal	W	A	Rabo de Ovelha	Portugal	W	A	Vital	Portugal-NW	W	n.a.	1	group1	group1	group1	sPop1
Hebén	Spain	W-T	A	n.a.	n.a.	n.a.	n.a.	Airén	Spain-SW	W-T	A	1	group1	group1	Admixed	Admixed
Hebén	Spain	W-T	A	Folha da Figueira	Portugal	W-T	A	Alarije	Spain-CW	W	A	1	group1	group1	group1	sPop1
n.a.	n.a.	n.a.	n.a.	n.a.	n.a.	n.a.	n.a.	Albillo de Granada	Spain-CW	W-T	n.a.	4	admixed	Admixed	Admixed	Admixed
n.a.	n.a.	n.a.	n.a.	n.a.	n.a.	n.a.	n.a.	Albillo Forastero	Spain-CAN	W	n.a.	1	group1	group1	group1	Admixed
Hebén	Spain	W-T	A	n.a.	n.a.	n.a.	n.a.	Albillo Mayor	Spain-NW	W-T	A	2	group1	group1	Admixed	Admixed
n.a.	n.a.	n.a.	n.a.	n.a.	n.a.	n.a.	n.a.	Albillo Monte Lentiscal	Spain-CAN	W	n.a.	1	group1	group1	group1	sPop1
n.a.	n.a.	n.a.	n.a.	n.a.	n.a.	n.a.	n.a.	Albillo Real	Spain-CW	W	A	5	group1	Admixed	Admixed	Admixed
n.a.	n.a.	n.a.	n.a.	n.a.	n.a.	n.a.	n.a.	Und11-Listán	n.a.	n.a.	n.a.	1	group1	group1	group1	sPop1
n.a.	n.a.	n.a.	n.a.	n.a.	n.a.	n.a.	n.a.	Und12-Morisco	n.a.	n.a.	n.a.	1	group1	group1	group1	sPop1
n.a.	n.a.	n.a.	n.a.	n.a.	n.a.	n.a.	n.a.	Und20-Pasa Larga (Huevo de Gallo)	Spain	T	n.a.	1	group1	group1	group1	sPop1
n.a.	n.a.	n.a.	n.a.	n.a.	n.a.	n.a.	n.a.	Und30-Uva Rey	n.a.	n.a.	n.a.	1	group1	group1	group1	sPop1
n.a.	n.a.	n.a.	n.a.	n.a.	n.a.	n.a.	n.a.	Und32-Castillo de Arcos	n.a.	n.a.	n.a.	1	group1	group1	group1	sPop1
Malvasia Aromatica di Parma	n.a.	W	n.a.	Garnacha Tinta	Spain	W	A	Emerald Riesling	America	W	n.a.	1	group1	Admixed	Admixed	Admixed
Alicante Ganzin	Francia	IC	n.a.	Tinto Cão	Portugal	W	n.a.	Rubired	America	IC	n.a.	1	group1	Admixed	Admixed	Admixed
n.a.	n.a.	n.a.	n.a.	n.a.	n.a.	n.a.	n.a.	Olivette Blanche	France	W-T	C	1	group1	group1	Admixed	Admixed
Cabernet Sauvignon	Francia	W	D	Garnacha Tinta	Spain	W	A	Marselan	France	W	n.a.	1	admixed	Admixed	Admixed	Admixed
n.a.	n.a.	n.a.	n.a.	n.a.	n.a.	n.a.	n.a.	Olivette Rose	France	W-T	n.a.	1	group1	group1	Admixed	Admixed
Garnacha Tinta	Spain	W	A	Portugieser Blau	Slovenia	W-T	C	Portan	France	W	n.a.	1	group1	group1	Admixed	Admixed
n.a.	n.a.	n.a.	n.a.	n.a.	n.a.	n.a.	n.a.	Invernenga	Italy	W-T	n.a.	1	admixed	Admixed	Admixed	Admixed
n.a.	n.a.	n.a.	n.a.	n.a.	n.a.	n.a.	n.a.	Perricone	Italy	W	n.a.	1	group1	group1	Admixed	Admixed
Hebén	Spain	W-T	A	n.a.	n.a.	n.a.	n.a.	Alcañon	Spain-NE	W	A	1	group1	group1	group1	sPop1
n.a.	n.a.	n.a.	n.a.	n.a.	n.a.	n.a.	n.a.	Aledo	Spain-SE	W-T	A	3	group1	Admixed	Admixed	Admixed
n.a.	n.a.	n.a.	n.a.	n.a.	n.a.	n.a.	n.a.	Argamusa	Spain-BAL	W	A	1	group1	group1	group1	sPop1
Hebén	Spain	W-T	A	n.a.	n.a.	n.a.	n.a.	Beba	Spain-BAL	W-T	A	1	group1	group1	group1	sPop1
n.a.	n.a.	n.a.	n.a.	n.a.	n.a.	n.a.	n.a.	Benedicto	Spain-NE	W	A	1	group1	group1	group1	Admixed
n.a.	n.a.	n.a.	n.a.	n.a.	n.a.	n.a.	n.a.	Bermejuela	Spain-CAN	W	n.a.	1	group1	group1	Admixed	Admixed
n.a.	n.a.	n.a.	n.a.	n.a.	n.a.	n.a.	n.a.	Berués de Huarte	Spain	W	n.a.	2	admixed	group3	Admixed	Admixed
n.a.	n.a.	n.a.	n.a.	n.a.	n.a.	n.a.	n.a.	Blanquilina	Spain-NW	W	n.a.	5	admixed	group3	group4	sPop5
n.a.	n.a.	n.a.	n.a.	n.a.	n.a.	n.a.	n.a.	Bobal	Spain-SE	W	A	1	group1	group1	group1	Admixed
n.a.	n.a.	n.a.	n.a.	n.a.	n.a.	n.a.	n.a.	Cadrete	Spain	W-T	n.a.	1	group1	group1	group1	sPop1
Callet cas Concos	Spain	W	A	Fogoneu	Spain	W	D	Callet	Spain-BAL	W	A	1	group1	group1	group1	Admixed
n.a.	n.a.	n.a.	n.a.	n.a.	n.a.	n.a.	n.a.	Cañarroyo	Spain-NW	W	A	1	group1	group1	Admixed	Admixed
Hebén	Spain	W-T	A	n.a.	n.a.	n.a.	n.a.	Cañocazo	Spain-SW	W	A	1	group1	group1	group1	sPop1
n.a.	n.a.	n.a.	n.a.	n.a.	n.a.	n.a.	n.a.	Carrasquín	Spain-NW	W	n.a.	5	admixed	group3	group4	Admixed
Garro	Spain	W	A	n.a.	n.a.	n.a.	n.a.	Castellana Blanca	Spain-NW	W	A	5	admixed	Admixed	group4	sPop5
Hebén	Spain	W-T	A	n.a.	n.a.	n.a.	n.a.	Cayetana Blanca	Spain-SW	W-T	A	1	group1	group1	group1	sPop1
n.a.	n.a.	n.a.	n.a.	n.a.	n.a.	n.a.	n.a.	Churrín de Janeo	Spain-NE	W	n.a.	7	group2	group2	group5	sPop7
n.a.	n.a.	n.a.	n.a.	n.a.	n.a.	n.a.	n.a.	Cojonata	Spain-SW	W	n.a.	1	group1	Admixed	Admixed	Admixed
Hebén	Spain	W-T	A	n.a.	n.a.	n.a.	n.a.	Blanca Gordal	Spain-SE	W-T	A	1	group1	group1	group1	sPop1
n.a.	n.a.	n.a.	n.a.	n.a.	n.a.	n.a.	n.a.	Cuatendrá	Spain-NE	W	n.a.	5	group1	Admixed	Admixed	Admixed
n.a.	n.a.	n.a.	n.a.	n.a.	n.a.	n.a.	n.a.	Cuelga	Spain	W	n.a.	5	admixed	Admixed	Admixed	Admixed
n.a.	n.a.	n.a.	n.a.	n.a.	n.a.	n.a.	n.a.	De José Blanco	Spain	IC	n.a.	7	group2	group2	group5	sPop7
n.a.	n.a.	n.a.	n.a.	n.a.	n.a.	n.a.	n.a.	De Rey	Spain-SW	W-T	n.a.	1	admixed	Admixed	Admixed	Admixed
Hebén	Spain	W-T	A	n.a.	n.a.	n.a.	n.a.	Derechero	Spain-NE	W-T	A	1	group1	group1	group1	sPop1
n.a.	n.a.	n.a.	n.a.	n.a.	n.a.	n.a.	n.a.	Doradilla	Spain-SW	W	D	1	group1	group1	group1	sPop1
Hebén	Spain	W-T	A	Monastrell	Spain	W-T	A	Esperó de Gall	Spain-BAL	W	A	1	group1	group1	group1	sPop1
n.a.	n.a.	n.a.	n.a.	n.a.	n.a.	n.a.	n.a.	Excursach	Spain-BAL	W	D	1	group1	group1	group1	sPop1
n.a.	n.a.	n.a.	n.a.	n.a.	n.a.	n.a.	n.a.	Pampolat Girat	n.a.	W	A	1	group1	group1	group1	Admixed
n.a.	n.a.	n.a.	n.a.	n.a.	n.a.	n.a.	n.a.	Und27-Great Rose	n.a.	n.a.	n.a.	1	admixed	Admixed	Admixed	Admixed
n.a.	n.a.	n.a.	n.a.	n.a.	n.a.	n.a.	n.a.	Und37	n.a.	n.a.	n.a.	1	group1	group1	group1	Admixed
n.a.	n.a.	n.a.	n.a.	n.a.	n.a.	n.a.	n.a.	Coarna Neagra	EastEurope	W-T	B	2	admixed	group2	Admixed	sPop2
n.a.	n.a.	n.a.	n.a.	n.a.	n.a.	n.a.	n.a.	Pamid	EastEurope	W	C	2	group1	Admixed	group2	sPop2
n.a.	n.a.	n.a.	n.a.	n.a.	n.a.	n.a.	n.a.	Berbecel	EastEurope	W	D	2	admixed	Admixed	group2	sPop2
Heunisch Weiß	n.a.	W	C	n.a.	n.a.	n.a.	n.a.	Grasă de Cotnari	EastEurope	W	n.a.	2	admixed	Admixed	group2	sPop2
Primitivo	Yugoslavia	W	n.a.	Lagorthi	Greece	W	n.a.	Plavina Crna	ex-Yugoslavia	W	C	2	admixed	Admixed	group2	sPop2
n.a.	n.a.	n.a.	n.a.	n.a.	n.a.	n.a.	n.a.	Dobričić	ex-Yugoslavia	W	n.a.	2	admixed	Admixed	group2	sPop2
n.a.	n.a.	n.a.	n.a.	n.a.	n.a.	n.a.	n.a.	Dugovrst	ex-Yugoslavia	W	n.a.	2	group1	Admixed	group2	sPop2
n.a.	n.a.	n.a.	n.a.	n.a.	n.a.	n.a.	n.a.	Primitivo	ex-Yugoslavia	W	n.a.	2	admixed	Admixed	group2	sPop2
Bombino Bianco	Italy	W-T	D	Lacina	Croatia	W-T	C	Ruzevina	ex-Yugoslavia	W-T	n.a.	2	group1	Admixed	group2	sPop2
n.a.	n.a.	n.a.	n.a.	n.a.	n.a.	n.a.	n.a.	Bouchalès	France	W	n.a.	2	admixed	Admixed	group2	sPop2
n.a.	n.a.	n.a.	n.a.	n.a.	n.a.	n.a.	n.a.	Rifosko Merkouri	Greece	W	C	2	group1	Admixed	group2	sPop2
n.a.	n.a.	n.a.	n.a.	n.a.	n.a.	n.a.	n.a.	Mandilaria	Greece	W	D	2	group1	group1	group2	sPop2
Roditis	Greece	W	n.a.	Karystino	Greece	W-T	D	Savvatiano	Greece	W	D	2	group1	Admixed	group2	sPop2
n.a.	n.a.	n.a.	n.a.	n.a.	n.a.	n.a.	n.a.	Roditis	Greece	W	n.a.	2	admixed	Admixed	group2	sPop2
n.a.	n.a.	n.a.	n.a.	n.a.	n.a.	n.a.	n.a.	Bombino Bianco	Italy	W	D	2	group1	group1	group2	sPop2
Bombino Bianco	Italy	W-T	D	Quagliano	Italy	W	A	Uva di Troia	Italy	W	D	2	group1	group1	Admixed	sPop2
n.a.	n.a.	n.a.	n.a.	n.a.	n.a.	n.a.	n.a.	Ansonica	Italy	W-T	n.a.	2	group1	Admixed	Admixed	sPop2
n.a.	n.a.	n.a.	n.a.	n.a.	n.a.	n.a.	n.a.	Bellone	Italy	W	n.a.	2	group1	Admixed	group2	sPop2
n.a.	n.a.	n.a.	n.a.	n.a.	n.a.	n.a.	n.a.	Bianco d'Alessano	Italy	W	n.a.	2	admixed	Admixed	group2	sPop2
Garganega	Italy	W-T	n.a.	Montonico Bianco	Italy	W	n.a.	Cataratto Bianco Comune	Italy	W	n.a.	2	group1	group1	group2	sPop2
n.a.	n.a.	n.a.	n.a.	n.a.	n.a.	n.a.	n.a.	Garganega	Italy	W-T	n.a.	2	group1	Admixed	group2	sPop2
n.a.	n.a.	n.a.	n.a.	n.a.	n.a.	n.a.	n.a.	Guardavalle	Italy	W	n.a.	2	group1	group1	group2	sPop2
n.a.	n.a.	n.a.	n.a.	n.a.	n.a.	n.a.	n.a.	Malvasia Bianca Lunga	Italy	W	n.a.	2	group1	group1	group2	sPop2
Malvasia Bianca Lunga	Italy	W	n.a.	Negramaro	Italy	W	D	Malvasia Nera di Brindisi	Italy	W-T	n.a.	2	group1	group1	group2	sPop2
n.a.	n.a.	n.a.	n.a.	n.a.	n.a.	n.a.	n.a.	Montepulciano	Italy	W	n.a.	2	group1	Admixed	group2	sPop2
n.a.	n.a.	n.a.	n.a.	n.a.	n.a.	n.a.	n.a.	Montonico Bianco	Italy	W	n.a.	2	group1	Admixed	group2	sPop2
n.a.	n.a.	n.a.	n.a.	n.a.	n.a.	n.a.	n.a.	Negramaro	Italy	W	n.a.	2	admixed	Admixed	group2	sPop2
Sangiovese	Italy	W	D	MontonicoBianco	Italy	W	n.a.	Nerello Mascalese	Italy	W	n.a.	2	admixed	Admixed	group2	sPop2
Heunisch Weiß	n.a.	W	C	n.a.	n.a.	n.a.	n.a.	Ribolla Gialla	Italy	W-T	n.a.	2	group1	Admixed	group2	sPop2
Asma	Ukraine	T	B	Kokur Belyi	Ukraine	W-T	n.a.	Chatyrbak	MiddleEast	W-T	n.a.	2	group1	Admixed	Admixed	sPop2
Hebén	Spain	W-T	A	n.a.	n.a.	n.a.	n.a.	Ferral	Spain-CE	W-T	A	1	group1	group1	group1	sPop1
Excursach	Spain	W	D	Giro Nero	Spain	W	D	Fogoneu	Spain-BAL	W	D	1	group1	Admixed	Admixed	Admixed
n.a.	n.a.	n.a.	n.a.	n.a.	n.a.	n.a.	n.a.	Forcallat Blanca	Spain-SE	W-T	n.a.	1	group1	group1	group1	sPop1
Hebén	Spain	W-T	A	n.a.	n.a.	n.a.	n.a.	Forcallat Tinta	Spain-SE	W	A	1	group1	group1	group1	sPop1
n.a.	n.a.	n.a.	n.a.	n.a.	n.a.	n.a.	n.a.	Gabriela	Spain-SE	n.a.	n.a.	1	group1	group1	group1	sPop1
n.a.	n.a.	n.a.	n.a.	n.a.	n.a.	n.a.	n.a.	Und17-Prunaley	n.a.	n.a.	n.a.	2	group1	Admixed	Admixed	sPop2
n.a.	n.a.	n.a.	n.a.	n.a.	n.a.	n.a.	n.a.	Und22-Laco Blanco	n.a.	n.a.	n.a.	2	admixed	Admixed	group2	sPop2
Ichkimar	Uzbekistan	T	n.a.	Sultanina	Turkey	W-T	C	Black Monukka	America	T	C	2	admixed	Admixed	Admixed	Admixed
n.a.	n.a.	n.a.	n.a.	n.a.	n.a.	n.a.	n.a.	Coarna Alba	EastEurope	W-T	C	2	admixed	Admixed	group2	Admixed
Coarna Alba	Moldova	W-T	C	Heunisch Weiß	n.a.	W	C	Dimyat	EastEurope	W-T	C	2	admixed	group2	group2	Admixed
n.a.	n.a.	n.a.	n.a.	n.a.	n.a.	n.a.	n.a.	Budai Zöld	EastEurope	W	n.a.	2	admixed	Admixed	group2	Admixed
Furmint	Hungary	W	C	n.a.	n.a.	n.a.	n.a.	Hárslevelü	EastEurope	W-T	n.a.	2	admixed	Admixed	group2	Admixed
n.a.	n.a.	n.a.	n.a.	n.a.	n.a.	n.a.	n.a.	Žilavka	ex-Yugoslavia	W	C	2	admixed	Admixed	group2	Admixed
n.a.	n.a.	n.a.	n.a.	n.a.	n.a.	n.a.	n.a.	Blatina	ex-Yugoslavia	W-T	n.a.	2	admixed	Admixed	group2	Admixed
n.a.	n.a.	n.a.	n.a.	n.a.	n.a.	n.a.	n.a.	Malvasia Istriana	ex-Yugoslavia	W	n.a.	2	admixed	Admixed	Admixed	Admixed
Plavac Mali Crni	Yugoslavia	W	n.a.	Vugava	Yugoslavia	W-T	n.a.	Okatac	ex-Yugoslavia	W-T	n.a.	2	group1	Admixed	group2	Admixed
n.a.	n.a.	n.a.	n.a.	n.a.	n.a.	n.a.	n.a.	Vugava	ex-Yugoslavia	W-T	n.a.	2	group1	Admixed	group2	Admixed
n.a.	n.a.	n.a.	n.a.	n.a.	n.a.	n.a.	n.a.	Canari Noir	France	W-T	A	2	admixed	group3	Admixed	Admixed
n.a.	n.a.	n.a.	n.a.	n.a.	n.a.	n.a.	n.a.	Carignan Noir	France	W	A	2	group1	group1	Admixed	Admixed
n.a.	n.a.	n.a.	n.a.	n.a.	n.a.	n.a.	n.a.	Clairette Blanche	France	W-T	C	2	admixed	Admixed	Admixed	Admixed
n.a.	n.a.	n.a.	n.a.	n.a.	n.a.	n.a.	n.a.	Mavrodaphne	Greece	W	D	2	group1	Admixed	Admixed	Admixed
Heunisch Weiß	n.a.	W	C	n.a.	n.a.	n.a.	n.a.	Xynomavro	Greece	W	n.a.	2	admixed	group2	group2	Admixed
n.a.	n.a.	n.a.	n.a.	n.a.	n.a.	n.a.	n.a.	Guarnaccia	Italy	W	B	2	admixed	Admixed	group2	Admixed
n.a.	n.a.	n.a.	n.a.	n.a.	n.a.	n.a.	n.a.	Coda di Volpe Bianca	Italy	W-T	D	2	admixed	Admixed	group2	Admixed
Tintora	Italy	W	n.a.	n.a.	n.a.	n.a.	n.a.	Piedirosso	Italy	W	D	2	admixed	Admixed	Admixed	Admixed
n.a.	n.a.	n.a.	n.a.	Heunisch Weiß	n.a.	W	C	Schiava Lombarda	Italy	W	D	2	admixed	Admixed	group2	Admixed
n.a.	n.a.	n.a.	n.a.	n.a.	n.a.	n.a.	n.a.	Trebbiano Toscano	Italy	W-T	D	2	admixed	Admixed	group2	Admixed
n.a.	n.a.	n.a.	n.a.	n.a.	n.a.	n.a.	n.a.	Vermentino	Italy	W-T	D	2	admixed	Admixed	group2	Admixed
n.a.	n.a.	n.a.	n.a.	n.a.	n.a.	n.a.	n.a.	Albana Bianca	Italy	W	n.a.	2	admixed	Admixed	group2	Admixed
n.a.	n.a.	n.a.	n.a.	n.a.	n.a.	n.a.	n.a.	Alionza	Italy	W-T	n.a.	2	admixed	Admixed	Admixed	Admixed
n.a.	n.a.	n.a.	n.a.	n.a.	n.a.	n.a.	n.a.	Calabrese	Italy	W	n.a.	2	group1	group1	Admixed	Admixed
n.a.	n.a.	n.a.	n.a.	n.a.	n.a.	n.a.	n.a.	Cesanese Comune	Italy	W	n.a.	2	admixed	Admixed	group2	Admixed
n.a.	n.a.	n.a.	n.a.	n.a.	n.a.	n.a.	n.a.	Cesanese d'Affile	Italy	W	n.a.	2	admixed	Admixed	Admixed	Admixed
n.a.	n.a.	n.a.	n.a.	n.a.	n.a.	n.a.	n.a.	Cococciola	Italy	W	n.a.	2	group1	Admixed	Admixed	Admixed
n.a.	n.a.	n.a.	n.a.	n.a.	n.a.	n.a.	n.a.	Grechetto Bianco	Italy	W	n.a.	2	admixed	Admixed	group2	Admixed
Muscat a Petit Grains Blancs	Greece	W-T	D	n.a.	n.a.	n.a.	n.a.	Moscato Giallo	Italy	W-T	n.a.	2	admixed	group2	Admixed	Admixed
n.a.	n.a.	n.a.	n.a.	n.a.	n.a.	n.a.	n.a.	Pignoletto	Italy	W-T	n.a.	2	admixed	Admixed	group2	Admixed
n.a.	n.a.	n.a.	n.a.	n.a.	n.a.	n.a.	n.a.	Vernaccia di San Gimignano	Italy	W	n.a.	2	admixed	Admixed	Admixed	Admixed
n.a.	n.a.	n.a.	n.a.	n.a.	n.a.	n.a.	n.a.	Tebrizi	MiddleEast	W-T	n.a.	2	group1	Admixed	Admixed	Admixed
n.a.	n.a.	n.a.	n.a.	n.a.	n.a.	n.a.	n.a.	Xynisteri	NearEast	W	n.a.	2	admixed	group2	Admixed	Admixed
n.a.	n.a.	n.a.	n.a.	n.a.	n.a.	n.a.	n.a.	Garnacha Tinta	Spain-SE	W	A	1	group1	group1	group1	sPop1
n.a.	n.a.	n.a.	n.a.	n.a.	n.a.	n.a.	n.a.	Garrido Fino	Spain-SW	W-T	n.a.	1	group1	group1	group1	sPop1
n.a.	n.a.	n.a.	n.a.	n.a.	n.a.	n.a.	n.a.	Garrido Macho	Spain-SE	W-T	n.a.	1	group1	group1	group1	sPop1
Hebén	Spain	W-T	A	Graciano	Spain	W	A	Garro	Spain-NE	W	n.a.	1	group1	group1	group1	sPop1
n.a.	n.a.	n.a.	n.a.	n.a.	n.a.	n.a.	n.a.	Girò Nero	Spain-BAL	W	D	4	admixed	Admixed	Admixed	Admixed
Hebén	Spain	W-T	A	n.a.	n.a.	n.a.	n.a.	Gorgollasa	Spain-BAL	W	A	1	group1	group1	group1	sPop1
n.a.	n.a.	n.a.	n.a.	n.a.	n.a.	n.a.	n.a.	Graciano	Spain-NE	W	A	5	group1	Admixed	Admixed	sPop5
n.a.	n.a.	n.a.	n.a.	n.a.	n.a.	n.a.	n.a.	Gualarido	Spain-NW	W-T	n.a.	2	group1	group1	Admixed	Admixed
n.a.	n.a.	n.a.	n.a.	n.a.	n.a.	n.a.	n.a.	Hebén	Spain-SW	W-T	A	1	group1	group1	group1	sPop1
Listán Prieto	Spain	W-T	D	Cayetana Blanca	Spain	W-T	A	Jaén Tinto	Spain-SW	W-T	D	1	group1	group1	group1	sPop1
n.a.	n.a.	n.a.	n.a.	n.a.	n.a.	n.a.	n.a.	Jerónimo	Spain-NE	W	A	1	group1	group1	group1	sPop1
Mollar Cano	Spain	W-T	A	Palomino Fino	Spain	W	D	Listán Negro	Spain-CAN	W	n.a.	1	group1	group1	Admixed	Admixed
n.a.	n.a.	n.a.	n.a.	n.a.	n.a.	n.a.	n.a.	Listán Prieto	Spain-CAN	W-T	D	2	group1	Admixed	Admixed	Admixed
Amaral	Portugal	W	A	Branco Escola	Portugal	W	A	Loureiro Blanco	Spain-NW	W	A	5	group2	group3	group4	sPop5
Hebén	Spain	W-T	A	n.a.	n.a.	n.a.	n.a.	Malvasía Común	Spain	W	A	1	group1	group1	group1	sPop1
n.a.	n.a.	n.a.	n.a.	n.a.	n.a.	n.a.	n.a.	Malvasia Dubrovačka	n.a.	W	A	2	group1	group1	Admixed	Admixed
n.a.	n.a.	n.a.	n.a.	n.a.	n.a.	n.a.	n.a.	Morate	n.a.	W	A	2	group1	group1	Admixed	Admixed
n.a.	n.a.	n.a.	n.a.	n.a.	n.a.	n.a.	n.a.	Malvasia di Lipari	n.a.	W	n.a.	2	group1	group1	Admixed	Admixed
n.a.	n.a.	n.a.	n.a.	n.a.	n.a.	n.a.	n.a.	Und2-Montu (Montu)	Italy	W	n.a.	2	admixed	Admixed	Admixed	Admixed
n.a.	n.a.	n.a.	n.a.	n.a.	n.a.	n.a.	n.a.	Und31-Gemre	n.a.	n.a.	n.a.	2	group1	group1	Admixed	Admixed
n.a.	n.a.	n.a.	n.a.	n.a.	n.a.	n.a.	n.a.	Ahmeur bou Ahmeur	Africa	W-T	C	3	group1	Admixed	group3	sPop3
Alphonse Lavalle	France	W-T	B	Königin der Weingärten	Hungary	W-T	A	Cardinal	America	W-T	B	3	admixed	group2	group3	sPop3
Ahmeur Bou Ahmeur	Algeria	W-T	C	Alphonse Lavalle	France	W-T	B	Exotic	America	T	C	3	group1	group2	group3	sPop3
Gold	Usa	W-T	D	Olmo Q 25-6	Usa	T	n.a.	Centennial Seedless	America	T-R	D	3	admixed	group2	group3	sPop3
Calmeria	USA	T	C	Black Rose	USA	W-T	n.a.	Autumn Black	America	T	n.a.	3	group1	Admixed	group3	sPop3
Damas Rose x Black Monukka	n.a.	n.a.	n.a.	Alphonse Lavalle	France	W-T	B	Black Rose	America	W-T	n.a.	3	group1	Admixed	group3	sPop3
Listán Prieto	Spain	W-T	D	Muscat of Alexandria	Greece	W-T	B	Pedro Giménez	America	W	n.a.	3	admixed	group2	group3	sPop3
Sicilien	Francia	W-T	C	Muscat of Alexandria	Greece	W-T	B	Thallóczy Lajos	EastEurope	T	C	3	admixed	group2	group3	sPop3
Katta Kurgan	Uzbekistan	W-T	n.a.	Perlette	Usa	T	A	Jantar	EastEurope	T	n.a.	3	admixed	group2	group3	sPop3
Muscat Hamburg	United Kingdom	W-T	D	Cardinal	USA	W-T	B	Misket Rusenski	EastEurope	T	n.a.	3	admixed	group2	group3	sPop3
Alphonse Lavalle	France	W-T	B	Sultanina	Turkey	W-T	C	Alvina	France	T	B	3	group1	group2	Admixed	sPop3
n.a.	n.a.	n.a.	n.a.	n.a.	n.a.	n.a.	n.a.	Bicane	France	W-T	C	3	group1	Admixed	group3	sPop3
n.a.	n.a.	n.a.	n.a.	n.a.	n.a.	n.a.	n.a.	Heptakilo	Greece	W-T	B	3	admixed	group2	group3	sPop3
Heptakilo	Greece	W-T	B	Muscat a Petit Grains Blancs	Greece	W-T	D	Muscat of Alexandria	Greece	W-T-R	B	3	group2	group2	group3	sPop3
n.a.	n.a.	n.a.	n.a.	n.a.	n.a.	n.a.	n.a.	Korithi Aspro	Greece	W-T	C	3	admixed	group2	group3	sPop3
n.a.	n.a.	n.a.	n.a.	n.a.	n.a.	n.a.	n.a.	Muscat a Petits Grains Blancs	Greece	W-T	D	3	group2	group2	group3	sPop3
Graeco	Tunisia	W	n.a.	Heptakilo	Greece	W-T	B	Lacrima di Maria	Italy	T	A	3	admixed	Admixed	group3	sPop3
Muscat of Alexandria	Greece	W-T	B	Sultanina	Turkey	W-T	C	Maria Pirovano	Italy	W-T	B	3	admixed	group2	group3	sPop3
Bicane	France	W-T	C	Muscat Hamburg	United Kingdom	W-T	D	Italia	Italy	W-T	C	3	admixed	group2	group3	sPop3
Muscat Hamburg	United Kingdom	W-T	D	Ciclopica	Italy	T	n.a.	Impero	Italy	T	n.a.	3	admixed	group2	group3	sPop3
Italia	Italy	W-T	C	Italia x Regina	n.a.	n.a.	n.a.	Maxia	Italy	T	n.a.	3	group1	Admixed	group3	sPop3
BombinoBianco	Italy	W	D	Muscat of Alexandria	Greece	W-T	B	Moscatello Selvatico	Italy	W-T	n.a.	3	admixed	group2	group3	sPop3
Italia	Italy	W-T	C	Flame Seedless	Usa	T	B	Paula	Italy	T	n.a.	3	admixed	group2	group3	sPop3
Afus Ali	Lebanon	W-T	A	Korithi Aspro	Greece	W-T	C	Prosperi 37	Italy	T	n.a.	3	admixed	Admixed	group3	sPop3
Bicane	France	W-T	C	Muscat Hamburg	United Kingdom	W-T	D	Verona	Italy	W-T	n.a.	3	admixed	group2	group3	sPop3
n.a.	n.a.	n.a.	n.a.	n.a.	n.a.	n.a.	n.a.	Malvasia Volcánica	Spain-CAN	W	n.a.	1	group1	group1	group1	sPop1
n.a.	n.a.	n.a.	n.a.	n.a.	n.a.	n.a.	n.a.	Manses de Tibbus	Spain-BAL	W	A	1	group1	group1	group1	sPop1
Muscat of Alexandria	Greece	W-T	B	Listán Prieto	Spain	W-T	D	Cereza	n.a.	W-T	B	3	group2	group2	group3	sPop3
Listán Prieto	Spain	W-T	D	Muscat of Alexandria	Greece	W-T	B	Criolla 5	n.a.	W	n.a.	3	admixed	group2	group3	sPop3
Listán Prieto	Spain	W-T	D	Muscat of Alexandria	Greece	W-T	B	Criolla Blanca	n.a.	W	n.a.	3	admixed	group2	group3	sPop3
Listán Prieto	Spain	W-T	D	Muscat of Alexandria	Greece	W-T	B	Criolla Grande Sanjuanina	n.a.	W-T	n.a.	3	admixed	group2	group3	sPop3
Listán Prieto	Spain	W-T	D	Muscat of Alexandria	Greece	W-T	B	Torrontés Riojano	n.a.	W	n.a.	3	group2	group2	group3	sPop3
Listán Prieto	Spain	W-T	D	Muscat of Alexandria	Greece	W-T	B	Torrontés Sanjuanino	n.a.	W-T	n.a.	3	group2	group2	group3	sPop3
Italia	Italy	W-T	C	Ruby Seedless	Usa	T	D	Und15-Helena (Helena)	Italy	T	n.a.	3	admixed	group2	group3	sPop3
n.a.	n.a.	n.a.	n.a.	n.a.	n.a.	n.a.	n.a.	Und21-575 Pirovano	n.a.	n.a.	n.a.	3	admixed	group2	group3	sPop3
n.a.	n.a.	n.a.	n.a.	n.a.	n.a.	n.a.	n.a.	Und29-102 Prosperi	n.a.	n.a.	n.a.	3	admixed	group2	group3	sPop3
n.a.	n.a.	n.a.	n.a.	n.a.	n.a.	n.a.	n.a.	Und34-Hoyn	n.a.	n.a.	n.a.	3	group2	group2	group3	sPop3
Italia	Italy	W-T	C	Conegliano Precoce	Italy	T	n.a.	Und36-Florenza (Fiorenza)	Italy	T	n.a.	3	group1	Admixed	group3	sPop3
n.a.	n.a.	n.a.	n.a.	n.a.	n.a.	n.a.	n.a.	Und41-Ausonia	n.a.	n.a.	n.a.	3	group2	group2	group3	sPop3
n.a.	n.a.	n.a.	n.a.	n.a.	n.a.	n.a.	n.a.	Und43-Kaiyi	n.a.	n.a.	n.a.	3	admixed	group2	group3	sPop3
Listán Prieto	Spain	W-T	D	Muscat of Alexandria	Greece	W-T	B	Und44-Pedro Giménez 1 (Blanca Oval)	America	W	n.a.	3	admixed	group2	group3	sPop3
n.a.	n.a.	n.a.	n.a.	n.a.	n.a.	n.a.	n.a.	Und45-Ikawa Opale	n.a.	n.a.	n.a.	3	admixed	group2	group3	sPop3
Königin der Weingärten	Hungary	W-T	A	Sultanina	Turkey	W-T	C	Delight	America	T	A	3	group1	Admixed	Admixed	Admixed
Jumbo	n.a.	T	n.a.	IAC 8-2	Brazil	n.a.	n.a.	Maria	America	IC	n.a.	3	admixed	group2	Admixed	Admixed
Moscatel Rosado	Argentina	W-T	n.a.	Gargiulo 530	Argentina	T	n.a.	Patricia INTA	America	T	n.a.	3	group1	Admixed	Admixed	Admixed
Cardinal	USA	W-T	B	? Seedless Sport	n.a.	n.a.	n.a.	Sugraone	America	T	n.a.	3	group1	Admixed	Admixed	Admixed
Coarna Alba	Moldova	W-T	C	Muscat a Petit Grains Blancs	Greece	W-T	D	Pecsi Szagos	EastEurope	W-T	C	3	admixed	group2	Admixed	Admixed
Chasselas Blanc	Francia	W-T	D	Ahmeur Bou Ahmeur	Algeria	W-T	C	Ezeréves Magyarország Emléke	EastEurope	W-T	n.a.	3	admixed	Admixed	group3	Admixed
Moldova	Moldova	IC	n.a.	Marshalskii	Moldova	T	n.a.	Kodryanka	EastEurope	IC	n.a.	3	admixed	group2	Admixed	Admixed
n.a.	n.a.	n.a.	n.a.	n.a.	n.a.	n.a.	n.a.	Olivette Noire	EastEurope	W-T	n.a.	3	group1	Admixed	Admixed	Admixed
Chasselas Queen Victoria	Hungary	T	n.a.	Muscat of Alexandria	Greece	W-T	B	Tompa Mihály	EastEurope	W-T	n.a.	3	group2	group2	group3	Admixed
n.a.	n.a.	n.a.	n.a.	n.a.	n.a.	n.a.	n.a.	Plant Droit	France	W-T	C	3	admixed	Admixed	Admixed	Admixed
Bicane	France	W-T	C	Pascal Blanc	France	W	n.a.	Sicilien	France	W-T	C	3	admixed	Admixed	Admixed	Admixed
n.a.	n.a.	n.a.	n.a.	n.a.	n.a.	n.a.	n.a.	Brun Argenté	France	W	n.a.	3	group1	Admixed	Admixed	Admixed
Paugayen	France	W	n.a.	Bests R2-V73	Australia	W	n.a.	Brun Fourca	France	W	n.a.	3	admixed	Admixed	group3	Admixed
n.a.	n.a.	n.a.	n.a.	n.a.	n.a.	n.a.	n.a.	Gros Vert Blanc	France	W-T	n.a.	3	admixed	Admixed	Admixed	Admixed
Muscat of Alexandria	Greece	W-T	B	Bruni 415	Italy	W-T	C	Vivona 378	Italy	T	B	3	group2	group2	Admixed	Admixed
Cataratto Bianco Comune	Italy	W	n.a.	Muscat of Alexandria	Greece	W-T	B	Grillo	Italy	W	n.a.	3	admixed	Admixed	group3	Admixed
Italia	Italy	W-T	C	Angelo Longo	Italy	T	n.a.	Latina	Italy	T	n.a.	3	admixed	group2	group3	Admixed
Muscat a Petit Grains Blancs	Greece	W-T	D	n.a.	n.a.	n.a.	n.a.	Moscato di Scanzo	Italy	W	n.a.	3	admixed	Admixed	Admixed	Admixed
n.a.	n.a.	n.a.	n.a.	n.a.	n.a.	n.a.	n.a.	Afus Ali	NearEast	W-T	A	3	group1	Admixed	Admixed	Admixed
n.a.	n.a.	n.a.	n.a.	n.a.	n.a.	n.a.	n.a.	Gallurazeni di Damasco	NearEast	T	n.a.	3	admixed	group2	group3	Admixed
Grüner Silvaner	Austria	W	D	Muscat a Petit Grains Blancs	Greece	W-T	D	Morio Muskat	CenterEurope	W	n.a.	3	group2	group2	Admixed	Admixed
Callet Cas Concos	Spain	W	A	Sabaté	Spain	W-T	D	Manto Negro	Spain-BAL	W	A	1	group1	group1	group1	sPop1
n.a.	n.a.	n.a.	n.a.	n.a.	n.a.	n.a.	n.a.	Marfal	Spain-SW	W	A	1	group1	group1	group1	sPop1
n.a.	n.a.	n.a.	n.a.	n.a.	n.a.	n.a.	n.a.	Huevo de Gato	n.a.	T	C	3	group1	Admixed	Admixed	Admixed
Muscat of Alexandria	Greece	W-T	B	n.a.	n.a.	n.a.	n.a.	Torrontés Mendocino	n.a.	W	n.a.	3	group2	Admixed	Admixed	Admixed
Italia	Italy	W-T	C	Conegliano Precoce	Italy	T	n.a.	Und13-Lara (Lara)	Italy	T	n.a.	3	group1	Admixed	Admixed	Admixed
n.a.	n.a.	n.a.	n.a.	n.a.	n.a.	n.a.	n.a.	Und18-Greque	n.a.	n.a.	n.a.	3	group1	Admixed	Admixed	Admixed
n.a.	n.a.	n.a.	n.a.	n.a.	n.a.	n.a.	n.a.	Und19-Himoniático	n.a.	n.a.	n.a.	3	admixed	group2	Admixed	Admixed
n.a.	n.a.	n.a.	n.a.	n.a.	n.a.	n.a.	n.a.	Und25-Green Summer	n.a.	n.a.	n.a.	3	admixed	Admixed	Admixed	Admixed
Italia	Italy	W-T	C	Conegliano Precoce	Italy	T	n.a.	Und26-Damina (Damina)	Italy	T	n.a.	3	admixed	Admixed	group3	Admixed
n.a.	n.a.	n.a.	n.a.	n.a.	n.a.	n.a.	n.a.	Und39-Ciclópica	n.a.	n.a.	n.a.	3	admixed	group2	Admixed	Admixed
Schiras dr. Houdbine	Portugal	T	C	Chasselas Blanc	Francia	W-T	D	Blanc d'Ambre	France	T	C	4	group2	Admixed	Admixed	sPop4
n.a.	n.a.	n.a.	n.a.	n.a.	n.a.	n.a.	n.a.	Aspiran Noir	France	W-T	D	4	group2	group3	Admixed	sPop4
n.a.	n.a.	n.a.	n.a.	n.a.	n.a.	n.a.	n.a.	Chasselas Blanc	France	W-T	D	4	group2	group3	group4	sPop4
Coarna Alba	Moldova	W-T	C	Chasselas Blanc	Francia	W-T	D	Clairette Mazel	France	W-T	n.a.	4	group2	Admixed	Admixed	sPop4
n.a.	n.a.	n.a.	n.a.	n.a.	n.a.	n.a.	n.a.	Counoise	France	W-T	n.a.	4	admixed	Admixed	Admixed	sPop4
Manseng Noir	France	W	A	Verjus	Italy	T	n.a.	Guillemot	France	W	n.a.	4	admixed	Admixed	chass	sPop4
Cinsaut	France	W-T	C	Csabagyöngye	Hungary	W-T	C	Perlaut	France	W-T	n.a.	4	group2	Admixed	Admixed	sPop4
n.a.	n.a.	n.a.	n.a.	n.a.	n.a.	n.a.	n.a.	Terret Noir	France	W	n.a.	4	admixed	group3	Admixed	sPop4
n.a.	n.a.	n.a.	n.a.	n.a.	n.a.	n.a.	n.a.	Agostenga	Italy	W-T	A	4	group2	group3	Admixed	sPop4
n.a.	n.a.	n.a.	n.a.	n.a.	n.a.	n.a.	n.a.	Barbera Nera	Italy	W	D	4	admixed	Admixed	Admixed	sPop4
n.a.	n.a.	n.a.	n.a.	n.a.	n.a.	n.a.	n.a.	Dolcetto	Italy	W	D	4	group2	Admixed	group2	sPop4
n.a.	n.a.	n.a.	n.a.	n.a.	n.a.	n.a.	n.a.	Nebbiolo	Italy	W	D	4	group2	group3	Admixed	sPop4
Angelo Pirovano	Italy	T	D	Verdea	Italy	W-T	D	Pirovano 93	Italy	T	D	4	group2	Admixed	Admixed	sPop4
n.a.	n.a.	n.a.	n.a.	n.a.	n.a.	n.a.	n.a.	Schiava Grossa	Italy	W-T	D	4	group2	group3	Admixed	sPop4
n.a.	n.a.	n.a.	n.a.	n.a.	n.a.	n.a.	n.a.	Vernaccia di Oristano	Italy	W	D	4	group2	Admixed	group2	sPop4
n.a.	n.a.	n.a.	n.a.	n.a.	n.a.	n.a.	n.a.	Refosco dal Peduncolo Rosso	Italy	W	n.a.	4	group2	group3	Admixed	sPop4
n.a.	n.a.	n.a.	n.a.	n.a.	n.a.	n.a.	n.a.	Abrusco	Italy	W	n.a.	4	group2	group3	Admixed	sPop4
Muscat Rouge de Madere	Italy	W-T	n.a.	Sangiovese	Italy	W	D	Ciliegiolo	Italy	W-T	n.a.	4	group2	group3	Admixed	sPop4
Chasselas Rose	Francia	W-T	D	Muscat Hamburg	United Kingdom	W-T	D	Angelo Pirovano	Italy	W-T	D	4	group2	Admixed	group3	sPop4
n.a.	n.a.	n.a.	n.a.	n.a.	n.a.	n.a.	n.a.	Durella	Italy	W	n.a.	4	group2	Admixed	Admixed	sPop4
n.a.	n.a.	n.a.	n.a.	n.a.	n.a.	n.a.	n.a.	Falanghina Beneventana	Italy	W	n.a.	4	group2	group3	Admixed	sPop4
n.a.	n.a.	n.a.	n.a.	n.a.	n.a.	n.a.	n.a.	Freisa	Italy	W	n.a.	4	group2	group3	Admixed	sPop4
n.a.	n.a.	n.a.	n.a.	n.a.	n.a.	n.a.	n.a.	Grignolino	Italy	W	n.a.	4	group2	Admixed	group2	sPop4
n.a.	n.a.	n.a.	n.a.	n.a.	n.a.	n.a.	n.a.	Groppello di Mocasina	Italy	W	n.a.	4	group2	Admixed	Admixed	sPop4
n.a.	n.a.	n.a.	n.a.	n.a.	n.a.	n.a.	n.a.	Lambrusco a Foglia Frastagliata	Italy	W	n.a.	4	group2	group3	group4	sPop4
n.a.	n.a.	n.a.	n.a.	n.a.	n.a.	n.a.	n.a.	Lambrusco Montericco	Italy	W	n.a.	4	group2	group3	Admixed	sPop4
n.a.	n.a.	n.a.	n.a.	n.a.	n.a.	n.a.	n.a.	Malvasia di Candia Aromatica	Italy	W-T	n.a.	4	group2	Admixed	group3	sPop4
n.a.	n.a.	n.a.	n.a.	n.a.	n.a.	n.a.	n.a.	Molinara	Italy	W	n.a.	4	admixed	Admixed	group2	sPop4
n.a.	n.a.	n.a.	n.a.	n.a.	n.a.	n.a.	n.a.	Negrara Trentina	Italy	W	n.a.	4	group2	group3	Admixed	sPop4
n.a.	n.a.	n.a.	n.a.	n.a.	n.a.	n.a.	n.a.	Neretto Gentile	Italy	W	n.a.	4	group2	Admixed	Admixed	sPop4
n.a.	n.a.	n.a.	n.a.	n.a.	n.a.	n.a.	n.a.	Ortrugo	Italy	W	n.a.	4	group2	group3	Admixed	sPop4
n.a.	n.a.	n.a.	n.a.	n.a.	n.a.	n.a.	n.a.	Picolit Nero	Italy	W	n.a.	4	group2	Admixed	Admixed	sPop4
n.a.	n.a.	n.a.	n.a.	n.a.	n.a.	n.a.	n.a.	Terrano	Italy	W	n.a.	4	group2	Admixed	Admixed	sPop4
Mayolet	Italy	W	n.a.	Petit Rouge	Italy	W	n.a.	Rouge du Pays	CenterEurope	W	D	4	group2	group3	Admixed	sPop4
n.a.	n.a.	n.a.	n.a.	n.a.	n.a.	n.a.	n.a.	Und40-Alba Magna	n.a.	n.a.	n.a.	4	group2	Admixed	Admixed	sPop4
Pinot Noir	France	W	A	Cinsaut	France	W-T	C	Pinotage	Africa	W	n.a.	4	group2	group3	Admixed	Admixed
n.a.	n.a.	n.a.	n.a.	n.a.	n.a.	n.a.	n.a.	Kadarka Kék	EastEurope	W	n.a.	4	admixed	group2	group2	Admixed
Pinot Noir	France	W	A	Muscat a Petit Grains Blancs	Greece	W-T	D	Bouvier	ex-Yugoslavia	W-T	n.a.	4	group2	Admixed	Admixed	Admixed
n.a.	n.a.	n.a.	n.a.	n.a.	n.a.	n.a.	n.a.	Vranac	ex-Yugoslavia	W	n.a.	4	admixed	Admixed	group2	Admixed
n.a.	n.a.	n.a.	n.a.	n.a.	n.a.	n.a.	n.a.	Abouriou	France	W	A	4	group2	group3	group4	Admixed
Pinot Noir	France	W	A	Schiava Grossa	Italia	W-T	D	Madeleine Royale	France	T	A	4	group2	group3	Admixed	Admixed
n.a.	n.a.	n.a.	n.a.	n.a.	n.a.	n.a.	n.a.	Manseng Noir	France	W	A	4	group2	group3	Admixed	Admixed
n.a.	n.a.	n.a.	n.a.	n.a.	n.a.	n.a.	n.a.	Petit Verdot	France	W	A	4	group2	group3	group4	Admixed
n.a.	n.a.	n.a.	n.a.	n.a.	n.a.	n.a.	n.a.	Cinsaut	France	W-T	C	4	group2	group3	Admixed	Admixed
n.a.	n.a.	n.a.	n.a.	n.a.	n.a.	n.a.	n.a.	Roussanne	France	W-T	C	4	group2	group3	Admixed	Admixed
n.a.	n.a.	n.a.	n.a.	n.a.	n.a.	n.a.	n.a.	Aubun	France	W	n.a.	4	group2	Admixed	Admixed	Admixed
n.a.	n.a.	n.a.	n.a.	n.a.	n.a.	n.a.	n.a.	Malvoisie de Lasseraz	France	W	n.a.	4	group2	group3	group4	Admixed
Mondeuse Blanche	France	W	n.a.	Tressot Noir	France	W	n.a.	Mondeuse Noir	France	W	n.a.	4	group2	group3	group4	Admixed
Muscat Rouge de Madere	Italy	W-T	n.a.	Pinot Noir	France	W	A	Noir Glady	France	W-T	n.a.	4	group2	Admixed	Admixed	Admixed
Olivette Blanche	Francia	W-T	C	Alphonse Lavalle	France	W-T	B	Ribol	France	W-T	n.a.	4	admixed	Admixed	Admixed	Admixed
n.a.	n.a.	n.a.	n.a.	n.a.	n.a.	n.a.	n.a.	Tibouren	France	W-T	n.a.	4	group2	Admixed	Admixed	Admixed
n.a.	n.a.	n.a.	n.a.	n.a.	n.a.	n.a.	n.a.	Glera	Italy	W	D	4	group2	Admixed	group2	Admixed
n.a.	n.a.	n.a.	n.a.	n.a.	n.a.	n.a.	n.a.	Malvasia di Casorzo	Italy	W	D	4	group2	Admixed	group2	Admixed
n.a.	n.a.	n.a.	n.a.	n.a.	n.a.	n.a.	n.a.	Marzemino	Italy	W	D	4	group2	group3	group4	Admixed
n.a.	n.a.	n.a.	n.a.	n.a.	n.a.	n.a.	n.a.	Moscato d'Adda	Italy	T	D	4	group2	group2	group3	Admixed
n.a.	n.a.	n.a.	n.a.	n.a.	n.a.	n.a.	n.a.	Sangiovese	Italy	W	D	4	group2	Admixed	Admixed	Admixed
n.a.	n.a.	n.a.	n.a.	n.a.	n.a.	n.a.	n.a.	Teroldego	Italy	W	D	4	group2	group3	Admixed	Admixed
n.a.	n.a.	n.a.	n.a.	n.a.	n.a.	n.a.	n.a.	Verdicchio Bianco	Italy	W	D	4	admixed	Admixed	group2	Admixed
n.a.	n.a.	n.a.	n.a.	n.a.	n.a.	n.a.	n.a.	Erbaluce Bianca	Italy	W-T	D	4	admixed	Admixed	Admixed	Admixed
n.a.	n.a.	n.a.	n.a.	n.a.	n.a.	n.a.	n.a.	Ancellotta	Italy	W	n.a.	4	group2	group3	group4	Admixed
n.a.	n.a.	n.a.	n.a.	n.a.	n.a.	n.a.	n.a.	Canaiolo Nero	Italy	W	n.a.	4	admixed	Admixed	group2	Admixed
n.a.	n.a.	n.a.	n.a.	n.a.	n.a.	n.a.	n.a.	Corvinone Veronese	Italy	W	n.a.	4	admixed	Admixed	Admixed	Admixed
n.a.	n.a.	n.a.	n.a.	n.a.	n.a.	n.a.	n.a.	Fortana Nera	Italy	W	n.a.	4	group2	group3	Admixed	Admixed
Grüner Silvaner	Austria	W	D	Veltliner Rot	Italy	W	D	Frührote Veltliner	Italy	W-T	n.a.	4	group2	Admixed	Admixed	Admixed
Ragusano	n.a.	W	n.a.	Uva Femmina	n.a.	n.a.	n.a.	Mostosa	Italy	W-T	n.a.	4	admixed	Admixed	Admixed	Admixed
n.a.	n.a.	n.a.	n.a.	n.a.	n.a.	n.a.	n.a.	Rossignola	Italy	W	n.a.	4	admixed	Admixed	Admixed	Admixed
Conegliano Precoce	Italy	T	n.a.	Ruby Seedless	Usa	T	D	Rubinia	Italy	T	n.a.	4	admixed	group2	group3	Admixed
Boggione Rosso	Italy	W	n.a.	Uva delle Vecchie	Italy	n.a.	n.a.	Sciacarello	Italy	W-T	n.a.	4	admixed	group3	Admixed	Admixed
n.a.	n.a.	n.a.	n.a.	n.a.	n.a.	n.a.	n.a.	Trebbiano Spoletino	Italy	W	n.a.	4	group2	Admixed	Admixed	Admixed
Moscato Rosso di Malaga	Italy	T	n.a.	Pirovano 17	Italy	T	n.a.	Volta	Italy	W-T	n.a.	4	group2	Admixed	Admixed	Admixed
Siegerrebe	Germany	W-T	n.a.	n.a.	n.a.	n.a.	n.a.	Augusta Luise	CenterEurope	T	n.a.	4	admixed	Admixed	Admixed	Admixed
n.a.	n.a.	n.a.	n.a.	n.a.	n.a.	n.a.	n.a.	Maturana Blanca	Spain-NE	W	n.a.	5	admixed	group3	group4	sPop5
Alfrocheiro	Portugal	W	A	Patorra	Portugal	W	n.a.	Mencía	Spain-NW	W	A	5	admixed	Admixed	Admixed	Admixed
Hebén	Spain	W-T	A	Folha de Figueira	Portugal	W-T	A	Merseguera	Spain-CE	W	A	1	group1	group1	group1	sPop1
n.a.	n.a.	n.a.	n.a.	n.a.	n.a.	n.a.	n.a.	Fernandella	n.a.	W	D	4	admixed	Admixed	group2	Admixed
n.a.	n.a.	n.a.	n.a.	n.a.	n.a.	n.a.	n.a.	Und16-Trbijan	n.a.	n.a.	n.a.	4	group1	Admixed	Admixed	Admixed
n.a.	n.a.	n.a.	n.a.	n.a.	n.a.	n.a.	n.a.	Und28-Benediction d'Pecs	n.a.	n.a.	n.a.	4	admixed	Admixed	Admixed	Admixed
n.a.	n.a.	n.a.	n.a.	n.a.	n.a.	n.a.	n.a.	Und38-Angela (Angela)	Italy	T	n.a.	4	admixed	Admixed	group2	Admixed
Carignan Noir	Francia	W	A	Cabernet Sauvignon	Francia	W	D	Ruby Cabernet	America	W-T	n.a.	5	admixed	group3	group4	sPop5
Mondeuse Blanche	France	W	n.a.	Dureza	France	W	n.a.	Syrah	France	W	A	5	group2	group3	group4	sPop5
n.a.	n.a.	n.a.	n.a.	n.a.	n.a.	n.a.	n.a.	Trousseau Noir	France	W	A	5	group2	group3	group4	sPop5
Magdeleine Noir des Charentes	France	W-T	n.a.	Prunelard	France	W	n.a.	Côt	France	W-T	C	5	group2	group3	group4	sPop5
Magdeleine Noir des Charentes	France	W-T	n.a.	Cabernet Franc	France	W	D	Merlot Noir	France	W	C	5	group2	group3	group4	sPop5
n.a.	n.a.	n.a.	n.a.	n.a.	n.a.	n.a.	n.a.	Valdiguié	France	W	C	5	group2	group3	group4	sPop5
Cabernet Franc	France	W	D	Sauvignon Blanc	France	W	D	Cabernet Sauvignon	France	W	D	5	admixed	group3	group4	sPop5
n.a.	n.a.	n.a.	n.a.	Savagnin Blanc	n.a.	n.a.	D	Chenin Blanc	France	W	D	5	group2	group3	group4	sPop5
n.a.	n.a.	n.a.	n.a.	n.a.	n.a.	n.a.	n.a.	Sémillon	France	W	D	5	group2	group3	group4	sPop5
n.a.	n.a.	n.a.	n.a.	n.a.	n.a.	n.a.	n.a.	Béquignol Noir	France	W	n.a.	5	group2	group3	group4	sPop5
Heunisch Weiß	n.a.	W	C	n.a.	n.a.	n.a.	n.a.	Bourboulenc	France	W	n.a.	5	admixed	Admixed	group4	sPop5
n.a.	n.a.	n.a.	n.a.	n.a.	n.a.	n.a.	n.a.	Camaraou Noir	France	W	n.a.	5	group2	group3	group4	sPop5
Syrah	France	W	A	Peloursin Noir	France	W	n.a.	Durif	France	W	n.a.	5	group2	group3	group4	sPop5
n.a.	n.a.	n.a.	n.a.	n.a.	n.a.	n.a.	n.a.	Mancin	France	W	n.a.	5	group2	group3	group4	sPop5
n.a.	n.a.	n.a.	n.a.	n.a.	n.a.	n.a.	n.a.	Manseng Vert	France	W	n.a.	5	group2	group3	group4	sPop5
n.a.	n.a.	n.a.	n.a.	n.a.	n.a.	n.a.	n.a.	Verduzzo Friulano	Italy	W	n.a.	5	admixed	group3	group4	sPop5
Hebén	Spain	W-T	A	n.a.	n.a.	n.a.	n.a.	Molinera	Spain-SE	T	A	1	group1	group1	group1	sPop1
Hebén	Spain	W-T	A	n.a.	n.a.	n.a.	n.a.	Mollar Cano	Spain-SW	W-T	n.a.	1	group1	group1	group1	sPop1
n.a.	n.a.	n.a.	n.a.	n.a.	n.a.	n.a.	n.a.	Monastrell	Spain-CE	W	A	1	group1	group1	Admixed	Admixed
n.a.	n.a.	n.a.	n.a.	n.a.	n.a.	n.a.	n.a.	Mondragón	Spain-CE	W	n.a.	1	group1	group1	group1	Admixed
Hebén	Spain	W-T	A	Dedo de Dama	Spain	W-T	A	Montúa	Spain-SW	W-T	A	1	group1	group1	group1	sPop1
n.a.	n.a.	n.a.	n.a.	n.a.	n.a.	n.a.	n.a.	Moravia Agria	Spain-CE	W	A	2	group1	Admixed	group2	sPop2
n.a.	n.a.	n.a.	n.a.	n.a.	n.a.	n.a.	n.a.	Morisca	Spain-CW	W	n.a.	5	group2	group3	group4	sPop5
n.a.	n.a.	n.a.	n.a.	n.a.	n.a.	n.a.	n.a.	Moristel	Spain-NE	W	A	1	group1	Admixed	Admixed	Admixed
Cayetana Blanca	Spain	W-T	A	Alfrocheiro	Portugal	W	A	Mouratón	Spain-NW	W	A	1	admixed	Admixed	Admixed	Admixed
Hebén	Spain	W-T	A	n.a.	n.a.	n.a.	n.a.	Naparo	Spain-SE	W-T	A	1	group1	group1	group1	sPop1
n.a.	n.a.	n.a.	n.a.	n.a.	n.a.	n.a.	n.a.	Negra Rayada	Spain-SE	W-T	n.a.	3	group1	group2	group3	sPop3
n.a.	n.a.	n.a.	n.a.	n.a.	n.a.	n.a.	n.a.	Ondarrabi Beltza	Spain-NE	W-T	D	5	group2	group3	group4	Admixed
Taylor	America	IC	n.a.	n.a.	n.a.	n.a.	n.a.	Noah	America	IC	n.a.	7	group2	group2	group5	sPop7
n.a.	n.a.	n.a.	n.a.	n.a.	n.a.	n.a.	n.a.	Palomino Fino	Spain-SE	W-T	D	1	group1	group1	Admixed	Admixed
n.a.	n.a.	n.a.	n.a.	n.a.	n.a.	n.a.	n.a.	Pampolat de Sagunto	Spain-CE	W	A	1	group1	group1	group1	sPop1
n.a.	n.a.	n.a.	n.a.	n.a.	n.a.	n.a.	n.a.	Pansa Rosa	Spain	W	n.a.	5	admixed	Admixed	Admixed	Admixed
n.a.	n.a.	n.a.	n.a.	n.a.	n.a.	n.a.	n.a.	Pardillo	Spain-CE	W	A	1	group1	Admixed	Admixed	Admixed
n.a.	n.a.	n.a.	n.a.	n.a.	n.a.	n.a.	n.a.	Parduca	Spain-NW	W	n.a.	6	group2	group3	Admixed	Admixed
Hebén	Spain	W-T	A	Esperó de Gall	Spain	W	A	Parellada	Spain-NE	W	A	1	group1	group1	group1	sPop1
n.a.	n.a.	n.a.	n.a.	n.a.	n.a.	n.a.	n.a.	Parraleta	Spain-NE	W	A	1	group1	group1	group1	Admixed
n.a.	n.a.	n.a.	n.a.	n.a.	n.a.	n.a.	n.a.	Pedral	Spain-CW	W	A	5	admixed	Admixed	group4	sPop5
Hebén	Spain	W-T	A	n.a.	n.a.	n.a.	n.a.	Pedro Ximénez	Spain-SW	W	A	1	group1	group1	group1	sPop1
n.a.	n.a.	n.a.	n.a.	n.a.	n.a.	n.a.	n.a.	Perruno	Spain-SE	W	n.a.	2	admixed	Admixed	Admixed	Admixed
Hebén	Spain	W-T	A	n.a.	n.a.	n.a.	n.a.	Planta Fina	Spain-CE	W-T	A	1	group1	group1	group1	sPop1
n.a.	n.a.	n.a.	n.a.	n.a.	n.a.	n.a.	n.a.	Planta Mula	Spain-SE	W-T	n.a.	1	group1	group1	group1	sPop1
Heptakilo	Greece	W-T	B	Rojal Tinta	Spain	W-T	D	Planta Nova	Spain-SE	W-T	B	3	admixed	Admixed	group3	sPop3
n.a.	n.a.	n.a.	n.a.	n.a.	n.a.	n.a.	n.a.	Puerto Alto	Spain-SW	W	G	1	group1	group1	group1	sPop1
n.a.	n.a.	n.a.	n.a.	n.a.	n.a.	n.a.	n.a.	Quiebratinajas Blanco	Spain	W	n.a.	1	group1	Admixed	Admixed	Admixed
Hebén	Spain	W-T	A	n.a.	n.a.	n.a.	n.a.	Quigat	Spain-BAL	W	A	1	group1	group1	group1	sPop1
n.a.	n.a.	n.a.	n.a.	n.a.	n.a.	n.a.	n.a.	Rayada Melonera	Spain-SE	W-T	A	1	group1	group1	group1	sPop1
n.a.	n.a.	n.a.	n.a.	n.a.	n.a.	n.a.	n.a.	Rey	Spain	W-T	n.a.	1	admixed	Admixed	Admixed	Admixed
n.a.	n.a.	n.a.	n.a.	n.a.	n.a.	n.a.	n.a.	Rome	Spain-SE	W	n.a.	1	group1	group1	group1	sPop1
n.a.	n.a.	n.a.	n.a.	n.a.	n.a.	n.a.	n.a.	Redondal Blanc	n.a.	W	n.a.	5	admixed	group3	group4	sPop5
n.a.	n.a.	n.a.	n.a.	n.a.	n.a.	n.a.	n.a.	Und23-Arinto	n.a.	n.a.	n.a.	5	group2	group3	group4	sPop5
Chancellor	France	IC	n.a.	Savagnin Blanc	n.a.	W	D	Und33-Doctor Julio (Dr.Julio)	America	IC	n.a.	5	group2	group3	group4	sPop5
n.a.	n.a.	n.a.	n.a.	n.a.	n.a.	n.a.	n.a.	Marsanne	France	W	C	5	group2	group3	group4	Admixed
n.a.	n.a.	n.a.	n.a.	n.a.	n.a.	n.a.	n.a.	Piquepoul Noir	France	W	C	5	admixed	group3	Admixed	Admixed
n.a.	n.a.	n.a.	n.a.	n.a.	n.a.	n.a.	n.a.	Cabernet Franc	France	W	D	5	admixed	Admixed	Admixed	Admixed
n.a.	n.a.	n.a.	n.a.	n.a.	n.a.	n.a.	n.a.	Arbane	France	W	n.a.	5	admixed	group3	group4	Admixed
n.a.	n.a.	n.a.	n.a.	n.a.	n.a.	n.a.	n.a.	Calitor Noir	France	W	n.a.	5	admixed	Admixed	Admixed	Admixed
Palomino Fino	Spain	W-T	D	Pinot Noir	France	W	A	Chasan	France	W	n.a.	5	admixed	Admixed	group4	Admixed
Abouriou	France	W	A	Molar	Portugal	W-T	A	Egiodola	France	W	n.a.	5	group2	group3	group4	Admixed
n.a.	n.a.	n.a.	n.a.	n.a.	n.a.	n.a.	n.a.	Lercat	France	W	n.a.	5	group2	group3	group4	Admixed
n.a.	n.a.	n.a.	n.a.	n.a.	n.a.	n.a.	n.a.	Friulano	Italy	W	A	5	admixed	Admixed	group4	Admixed
n.a.	n.a.	n.a.	n.a.	n.a.	n.a.	n.a.	n.a.	Rondinella	Italy	W	A	5	admixed	group3	group4	Admixed
n.a.	n.a.	n.a.	n.a.	n.a.	n.a.	n.a.	n.a.	Corvina Veronese	Italy	W	D	5	admixed	Admixed	group4	Admixed
n.a.	n.a.	n.a.	n.a.	n.a.	n.a.	n.a.	n.a.	Lambrusco Marani	Italy	W	D	5	group2	group3	group4	Admixed
n.a.	n.a.	n.a.	n.a.	n.a.	n.a.	n.a.	n.a.	Sabaté	Spain-BAL	W-T	D	1	group1	group1	group1	sPop1
Hebén	Spain	W-T	A	n.a.	n.a.	n.a.	n.a.	Sabro	Spain-CAN	W	A	1	group1	group1	Admixed	Admixed
n.a.	n.a.	n.a.	n.a.	n.a.	n.a.	n.a.	n.a.	Salceño	Spain-NE	W	n.a.	2	group1	Admixed	Admixed	Admixed
n.a.	n.a.	n.a.	n.a.	n.a.	n.a.	n.a.	n.a.	Salvador	Spain-NW	W	D	2	group1	Admixed	Admixed	sPop2
Planta Fina	Spain	W-T	A	Agostenga	Italy	W-T	A	Santa Magdalena	Spain-NE	W-T	A	4	admixed	Admixed	Admixed	Admixed
n.a.	n.a.	n.a.	n.a.	n.a.	n.a.	n.a.	n.a.	Señá	Spain-NE	W	n.a.	1	admixed	Admixed	Admixed	Admixed
Hebén	Spain	W-T	A	n.a.	n.a.	n.a.	n.a.	Sumoll	Spain-NE	W	A	1	group1	group1	group1	sPop1
Hebén	Spain	W-T	A	n.a.	n.a.	n.a.	n.a.	Tarragoní	Spain-NE	W	A	1	group1	group1	group1	sPop1
Albillo Mayor	Spain	W-T	A	Benedicto	Spain	W	A	Tempranillo Tinto	Spain-NE	W-T	A	2	group1	group1	Admixed	sPop2
n.a.	n.a.	n.a.	n.a.	n.a.	n.a.	n.a.	n.a.	Terriza	Spain	W	D	1	group1	group1	group1	sPop1
n.a.	n.a.	n.a.	n.a.	n.a.	n.a.	n.a.	n.a.	Tetona Blanca	Spain-NE	W	n.a.	3	group1	group1	Admixed	Admixed
n.a.	n.a.	n.a.	n.a.	n.a.	n.a.	n.a.	n.a.	Tinto Velasco	Spain-CW	W-T	A	2	admixed	Admixed	group2	sPop2
n.a.	n.a.	n.a.	n.a.	n.a.	n.a.	n.a.	n.a.	Tortosí	Spain-CE	W	D	1	group1	group1	group1	sPop1
Hebén	Spain	W-T	A	n.a.	n.a.	n.a.	n.a.	Trepat	Spain-NE	W	A	1	group1	group1	group1	sPop1
n.a.	n.a.	n.a.	n.a.	n.a.	n.a.	n.a.	n.a.	Trobat	Spain-NE	W	n.a.	5	admixed	Admixed	Admixed	Admixed
n.a.	n.a.	n.a.	n.a.	n.a.	n.a.	n.a.	n.a.	Valencí Tinto	Spain	W-T	D	1	group1	group1	group1	sPop1
Savagnin Blanc	n.a.	W	D	Castellana Blanca	Spain	W	A	Verdejo Blanco	Spain-CW	W	A	5	group2	group3	group4	sPop5
Hebén	Spain	W-T	A	n.a.	n.a.	n.a.	n.a.	Verdil	Spain-SE	W	A	1	group1	group1	Admixed	Admixed
n.a.	n.a.	n.a.	n.a.	n.a.	n.a.	n.a.	n.a.	Vidadillo	Spain-NE	W	D	1	group1	group1	group1	sPop1
n.a.	n.a.	n.a.	n.a.	n.a.	n.a.	n.a.	n.a.	Und14-Rabo de Ovelha (Lilas)	Portugal	W	n.a.	5	admixed	Admixed	Admixed	Admixed
n.a.	n.a.	n.a.	n.a.	n.a.	n.a.	n.a.	n.a.	Und24-Doña Emilia (Dona Emilia)	n.a.	IC	n.a.	5	group2	Admixed	Admixed	Admixed
n.a.	n.a.	n.a.	n.a.	n.a.	n.a.	n.a.	n.a.	Und35-Taminga	n.a.	n.a.	n.a.	5	admixed	group3	group4	Admixed
Pinot Noir	France	W	A	Heunisch Weiß	n.a.	W	C	Knipperlé	France	W	A	6	group2	Admixed	group5	sPop6
n.a.	n.a.	n.a.	n.a.	n.a.	n.a.	n.a.	n.a.	Pinot Noir	France	W	A	6	group2	group3	group4	sPop6
n.a.	n.a.	n.a.	n.a.	n.a.	n.a.	n.a.	n.a.	Teinturier	France	W	A	6	group2	group3	Admixed	sPop6
Heunisch Weiß	n.a.	W	C	Pinot Noir	France	W	A	Auxerrois	France	W	C	6	group2	group3	group5	sPop6
Heunisch Weiß	n.a.	W	C	Pinot Noir	France	W	A	Chardonnay Blanc	France	W	C	6	admixed	Admixed	group5	sPop6
n.a.	n.a.	n.a.	n.a.	n.a.	n.a.	n.a.	n.a.	Folle Blanche	France	W	C	6	group2	group3	Admixed	sPop6
Pinot Noir	France	W	A	Heunisch Weiß	n.a.	W	C	Gamay Noir	France	W	C	6	group2	group3	group5	sPop6
Heunisch Weiß	n.a.	W	C	Pinot Noir	France	W	A	Melon	France	W	C	6	admixed	Admixed	group5	sPop6
Riesling Weiß	Germany	W	A	Makingre Precoce	France	W-T	C	Goldriesling	France	W	n.a.	6	group2	group3	group5	sPop6
n.a.	n.a.	n.a.	n.a.	n.a.	n.a.	n.a.	n.a.	Mérille	France	W	n.a.	6	group2	group3	Admixed	sPop6
Heunisch Weiß	n.a.	W	C	Savagnin Blanc	n.a.	W	D	Petit Meslier	France	W	n.a.	6	group2	Admixed	group5	sPop6
Riesling Weiß	Germany	W	A	Pinot Noir	France	W	A	Manzoni Bianco	Italy	W	n.a.	6	group2	group3	group5	sPop6
Riesling Weiß	Germany	W	A	Madeleine Royal	France	T	A	Müller-Thurgau Weiß	CenterEurope	W	A	6	group2	group3	group5	sPop6
n.a.	n.a.	n.a.	n.a.	Heunisch Weiß	n.a.	W	C	Riesling Weiß	CenterEurope	W	A	6	group2	group3	group5	sPop6
Rieslaner	Germany	W	n.a.	Müller Thurgau Weiß	Germany	W	A	Albalonga	CenterEurope	W	n.a.	6	group2	group3	group5	sPop6
Silvaner x Riesling	n.a.	n.a.	n.a.	Müller Thurgau Weiß	Germany	W	A	Bacchus Weiß	CenterEurope	W	n.a.	6	group2	group3	group5	sPop6
Bacchus Weiß	Germany	W	n.a.	Villard Blanc	France	IC	n.a.	Gf.Ga.4812	CenterEurope	IC	n.a.	6	group2	Admixed	group5	sPop6
Grüner Silvaner	Austria	W	D	Müller Thurgau Weiß	Germany	W	A	Mariensteiner	CenterEurope	W	n.a.	6	group2	Admixed	group5	sPop6
Silvaner x Riesling	n.a.	n.a.	n.a.	Müller Thurgau Weiß	Germany	W	A	Optima	CenterEurope	W	n.a.	6	group2	group3	group5	sPop6
Gewürztraminer	n.a.	W	D	Müller Thurgau Weiß	Germany	W	A	Perle	CenterEurope	W	n.a.	6	group2	group3	Admixed	sPop6
Bacchus Weiß	Germany	W	n.a.	Villard Blanc	France	IC	n.a.	Phoenix	CenterEurope	IC	n.a.	6	group2	Admixed	group5	sPop6
Silvaner Gruen	Austria	W	D	Riesling Weiß	Germany	W	A	Rieslaner	CenterEurope	W	n.a.	6	group2	Admixed	group5	sPop6
n.a.	n.a.	n.a.	n.a.	n.a.	n.a.	n.a.	n.a.	Heunisch Weiß	n.a.	W	C	6	admixed	Admixed	Admixed	sPop6
Königin der Weingärten	Hungary	W-T	A	Kishmish Chernyi	Azerbaijan	W-T	C	Beauty Seedless	America	W-T	A	6	admixed	Admixed	Admixed	Admixed
Zimmettraube Blau	Slovenia	W-T	C	Grüner Silvaner	Austria	W	D	Blauer Portugieser	ex-Yugoslavia	W-T	C	6	group2	Admixed	group5	Admixed
Zimmettraube Blau	Slovenia	W-T	C	Heunisch Weiß	n.a.	W	C	Blaufränkisch	ex-Yugoslavia	W-T	C	6	admixed	Admixed	group2	Admixed
Heunisch Weiß	n.a.	W	C	Chenin Blanc	France	W	D	Colombard	France	W	C	6	admixed	Admixed	Admixed	Admixed
Bicane	France	W-T	C	Pinot Noir	France	W	A	Malingre Précoce	France	W-T	C	6	admixed	Admixed	Admixed	Admixed
Koevidinka	Hungary	W	n.a.	Madeleine Royal	France	T	A	Abondant	France	W-T	n.a.	6	group2	Admixed	Admixed	Admixed
Heunisch Weiß	n.a.	W	C	n.a.	n.a.	n.a.	n.a.	Blanc Dame	France	W-T	n.a.	6	group2	Admixed	Admixed	Admixed
Garnacha Tinta	Spain	W	A	Jurancon Noir	France	W	n.a.	Ganson	France	W	n.a.	6	admixed	Admixed	Admixed	Admixed
Heunisch Weiß	n.a.	W	C	n.a.	n.a.	n.a.	n.a.	Grolleau Noir	France	W	n.a.	6	group2	Admixed	Admixed	Admixed
Millardet et Grasset 101-14	France	IC	n.a.	Goldriesling	France	W	n.a.	Léon Millot	France	IC	n.a.	6	group2	Admixed	group5	Admixed
Merlot Noir	Francia	W	C	Folle Blanche	Francia	W	C	Merlot Blanc	France	W	n.a.	6	group2	group3	group4	Admixed
Heunisch Weiß	n.a.	W	C	Chenin Blanc	France	W	D	Meslier Saint-François	France	W	n.a.	6	admixed	Admixed	Admixed	Admixed
n.a.	n.a.	n.a.	n.a.	n.a.	n.a.	n.a.	n.a.	Saint Laurent	France	W	n.a.	6	group2	group3	Admixed	Admixed
n.a.	n.a.	n.a.	n.a.	n.a.	n.a.	n.a.	n.a.	Welschriesling	France	W	n.a.	6	group2	group3	Admixed	Admixed
n.a.	n.a.	n.a.	n.a.	n.a.	n.a.	n.a.	n.a.	Raboso Piave	Italy	W	D	6	group2	group3	Admixed	Admixed
n.a.	n.a.	n.a.	n.a.	Heunisch Weiß	n.a.	W	C	Blauer Wildbacher	CenterEurope	W	A	6	group2	group3	Admixed	Admixed
n.a.	n.a.	n.a.	n.a.	n.a.	n.a.	n.a.	n.a.	Arvine Petite	CenterEurope	W	D	6	group2	group3	group4	Admixed
Savagnin Blanc	n.a.	W	D	Österreichisch Weiß	Austria	W	C	Blauer Silvaner	CenterEurope	W	D	6	group2	Admixed	Admixed	Admixed
Blauer Silvaner	Austria	W	D	Schiava Grassa	Italy	W-T	D	Bukettrebe	CenterEurope	W	n.a.	6	admixed	Admixed	Admixed	Admixed
Portugieser Blau	Slovenia	W-T	C	Pinot Noir	France	W	A	Domina	CenterEurope	W	n.a.	6	group2	group3	Admixed	Admixed
Bacchus Weiß	Germany	W	n.a.	Villard Blanc	France	IC	n.a.	Gf.Ga.5242	CenterEurope	IC	n.a.	6	group2	Admixed	group5	Admixed
Schiava Grassa	Italy	W-T	D	Riesling Weiß	Germany	W	A	Kerner	CenterEurope	W	n.a.	6	group2	group3	Admixed	Admixed
Optima	NorthEurope	W	n.a.	Villard Blanc	France	IC	n.a.	Orion	CenterEurope	IC	n.a.	6	group2	Admixed	group5	Admixed
Müller Thurgau Weiß	Germany	W	A	Siegerrebe	Germany	W-T	n.a.	Ortega	CenterEurope	W-T	n.a.	6	group2	Admixed	group5	Admixed
Bacchus Weiß	Germany	W	n.a.	Villard Blanc	France	IC	n.a.	Staufer	CenterEurope	IC	n.a.	6	group2	Admixed	group5	Admixed
Hebén	Spain	W-T	A	n.a.	n.a.	n.a.	n.a.	Vijariego Blanco	Spain-CAN	W	A	1	group1	group1	group1	sPop1
n.a.	n.a.	n.a.	n.a.	n.a.	n.a.	n.a.	n.a.	Savagnin Blanc	n.a.	W	D	6	group2	group3	group4	Admixed
Vitis Labrusca	n.a.	n.a.	n.a.	Vitis Vinifera	n.a.	n.a.	n.a.	Isabella	America	IC	B	7	group2	group2	group5	sPop7
Vitis Labrusca	n.a.	n.a.	n.a.	Sémillon	Francia	W-T	D	Catawba	America	IC	n.a.	7	group2	group2	group5	sPop7
Millardet et Grasset 106-8	France	RS	n.a.	Vitis Caribaea de Candolle	Canada	n.a.	n.a.	IAC 766	America	RS	n.a.	7	group2	group2	group5	sPop7
Vitis Aestivalis	n.a.	n.a.	n.a.	Vitis Vinifera	n.a.	n.a.	n.a.	Jacquez	America	IC	n.a.	7	group2	group2	group5	sPop7
Coudrec 1613	Francia	RS	n.a.	Sultanina	Turkey	W-T	C	LN 33	America	RS	n.a.	7	admixed	group2	group5	sPop7
Concord	Usa	IC	D	Cassady	USA	IC	n.a.	Niagara	America	IC	n.a.	7	group2	group2	group5	sPop7
n.a.	n.a.	n.a.	n.a.	n.a.	n.a.	n.a.	n.a.	Rupestris du Lot	France	RS	B	7	group2	group2	group5	sPop7
Folle Blanche	Francia	W	C	Vitis Riparia	n.a.	n.a.	n.a.	Baco Noir	France	IC	n.a.	7	admixed	group2	group5	sPop7
Seyve Villard 12-417	France	IC	n.a.	Chancellor	France	IC	n.a.	Chambourcin	France	IC	n.a.	7	admixed	group2	group5	sPop7
Chancellor	France	IC	n.a.	Subereux	France	IC	n.a.	Garonnet	France	IC	n.a.	7	admixed	Admixed	group5	sPop7
Plantet	France	IC	n.a.	Seibel 8216	France	IC	n.a.	Landal	France	IC	n.a.	7	group2	Admixed	group5	sPop7
Munson	Usa	IC	n.a.	Vitis vinifera	n.a.	n.a.	n.a.	Pâte Noir	France	IC	n.a.	7	group2	group2	group5	sPop7
Munson	Usa	IC	n.a.	Vitis vinifera	n.a.	n.a.	n.a.	Seibel 1	France	IC	n.a.	7	group2	group2	group5	sPop7
Hebén	Spain	W-T	A	Brustiano Faux	France	W	A	Viura	Spain-NE	W	A	1	group1	group1	group1	sPop1
Hebén	Spain	W-T	A	Brustiano Faux	France	W	A	Xarello	Spain-NE	W	A	1	group1	group1	group1	sPop1
Hebén	Spain	W-T	A	n.a.	n.a.	n.a.	n.a.	Zalema	Spain-SW	W	A	1	group1	group1	group1	sPop1
n.a.	n.a.	n.a.	n.a.	n.a.	n.a.	n.a.	n.a.	Und1	n.a.	n.a.	n.a.	7	group2	group2	group5	sPop7
Golia	Italy	IC	n.a.	Vitis Cinerea	USA	n.a.	n.a.	Und10 (Tropical)	America	IC	n.a.	7	group2	group2	group5	sPop7
n.a.	n.a.	n.a.	n.a.	n.a.	n.a.	n.a.	n.a.	Und3-UCD030-44M3v17	n.a.	n.a.	n.a.	7	group2	group2	Admixed	sPop7
n.a.	n.a.	n.a.	n.a.	n.a.	n.a.	n.a.	n.a.	Und4-Izunishiki	n.a.	n.a.	n.a.	7	admixed	group2	group5	sPop7
n.a.	n.a.	n.a.	n.a.	n.a.	n.a.	n.a.	n.a.	Und5-Black Olimpia	n.a.	n.a.	n.a.	7	group2	group2	group5	sPop7
Niagara	USA	IC	n.a.	Sultanina	Turkey	W-T	C	Und6 (Paulistinha)	America	IC	n.a.	7	admixed	group2	group5	sPop7
n.a.	n.a.	n.a.	n.a.	n.a.	n.a.	n.a.	n.a.	Und7-Ikawa 215	n.a.	n.a.	n.a.	7	group2	group2	group5	sPop7
Alicante Ganzin	Francia	IC	n.a.	Trousseau Noir	France	W	A	Royalty	America	IC	n.a.	7	admixed	Admixed	Admixed	Admixed
Munson	Usa	IC	n.a.	Aramon Noir	Francia	W-T	D	Flot Rouge	France	IC	n.a.	7	group2	Admixed	Admixed	Admixed
Chasselas Blanc	Francia	W-T	D	Vitis Berlandieri	Usa	n.a.	n.a.	Millardet et Grasset 41B	France	RS	n.a.	7	group2	Admixed	Admixed	Admixed
n.a.	n.a.	n.a.	n.a.	n.a.	n.a.	n.a.	n.a.	Morellone	Italy	W	n.a.	7	admixed	Admixed	Admixed	Admixed
n.a.	n.a.	n.a.	n.a.	n.a.	n.a.	n.a.	n.a.	Dabouki	MiddleEast	W-T	D	7	admixed	Admixed	Admixed	Admixed
n.a.	n.a.	n.a.	n.a.	n.a.	n.a.	n.a.	n.a.	Khusaine Belyi	MiddleEast	T	D	7	admixed	group2	Admixed	Admixed
Diana	Germany	W	n.a.	Chambourcin	France	IC	n.a.	Regent	CenterEurope	IC	n.a.	7	group2	Admixed	group5	Admixed
Bacchus Weiß	Germany	W	n.a.	Villard Blanc	France	IC	n.a.	Sirius	CenterEurope	IC	n.a.	7	group2	Admixed	group5	Admixed
Muscat Hamburg	United Kingdom	W-T	D	Villard Blanc	France	IC	n.a.	Und42-Nebbiolo (Pierrelle)	France	IC	n.a.	7	group2	group2	Admixed	Admixed
Soraya	Brazil	IC	n.a.	IAC 544-14	Brazil	IC	n.a.	Und8-Patricia (Patricia Negra)	America	IC	n.a.	7	group2	Admixed	group5	Admixed
n.a.	n.a.	n.a.	n.a.	n.a.	n.a.	n.a.	n.a.	Und9-Honney Red	n.a.	n.a.	n.a.	7	group2	group2	Admixed	Admixed
W=wine								Und=Unidentified	Africa= Algeria, South Africa
T=table									America= USA, Brazil, Argentina
R=raisin									EastEurope= Moldova, Bulgaria, Hungary
RS=rootstock									MiddleEast= Armenia, Azerbaijan, Uzbekistan
IC=interspecific crossing									NearEast= Syria, Cyprus, Lebanon
n.a.= not avalaible									NorthEurope= Germany, Austria, Switzerland
sPop = subpopulation									ex-Yugoslavia= Slovenia, Bosnia, Croatia, Montenegro, Yugoslavia (not specified)
Chlorotype types in red are inferrerd by Arroyo-García et al. [15]
Correspondances for unidentified accessions and linked information in red were obtained recently, after data analysis									Putative origin or spreading area in the Iberian Peninsula	NW= Northwest
										CW= Central-West
										SW= Southwest
										NE= Northeast
										CE= Central-East
										SE= Southeast
										BAL= Balearic Islands
										CAN= Canary Islands

## Sheet: Summary zone
Geographic origin of varieties (according to VIVC) in each group or sub-population (sPop) inferred by STRUCTURE at different K. Q threshold was fixed at 0.78
	K=2				K=3					K=5							K=7
	group1	group2	Admixed	Total	group1	group2	group3	Admixed	Total	group1	group2	group3	group4	group5	Admixed	Total	sPop1	sPop2	sPop3	sPop4	sPop5	sPop6	sPop7	Admixed	Total
Africa	1	1	0	2	0	0	1	1	2	0	0	1	0	0	1	2	0	0	1	0	0	0	0	1	2
America	8	5	9	22	0	11	1	10	22	0	6	1	0	6	9	22	1	0	6	6	0	0	0	9	22
East Europe	2	1	14	17	0	9	0	8	17	0	8	5	0	0	4	17	0	4	3	0	0	0	0	10	17
France	11	53	28	92	8	6	40	38	92	4	1	2	26	15	44	92	4	1	2	8	14	11	7	45	92
Greece	4	2	4	10	1	5	0	4	10	0	5	4	0	0	1	10	0	4	4	0	0	0	0	2	10
Italy	16	38	44	98	8	11	22	57	98	0	30	15	8	1	44	98	0	15	9	25	1	1	0	47	98
Middle East	2	0	2	4	0	1	0	3	4	0	0	0	0	0	4	4	0	1	0	0	0	0	0	3	4
Near East	1	0	2	3	0	2	0	1	3	0	0	1	0	0	2	3	0	0	0	0	0	0	0	3	3
Center Europe	0	23	2	25	0	1	11	13	25	0	0	0	1	15	9	25	0	0	0	1	0	10	0	14	25
Portugal	18	10	29	57	14	1	23	19	57	12	0	0	25	0	20	57	8	1	0	0	24	0	0	24	57
Spain	88	8	20	116	74	4	9	29	116	62	2	2	9	3	38	116	56	4	2	0	8	0	3	43	116
ex-Yugoslavia	4	2	8	14	0	0	0	14	14	0	11	0	0	1	2	14	0	5	0	0	0	0	0	9	14
Undetermined	17	19	25	61	11	25	5	20	61	7	3	16	5	7	23	61	5	2	15	1	3	1	7	27	61
TOTAL	172	162	187	521	116	76	112	217	521	85	66	47	74	48	201	521	74	37	42	41	50	23	17	237	521
			0.36					0.42							0.39									0.45
Only Admixed (Q ≤ 0.78). The criteria for subpopulation assignment was the highest Q
K=2				K=3				K=5						K=7
	group1	group2	Total	group1	group2	group3	Total	group1	group2	group3	group4	group5	Total	sPop1	sPop2	sPop3	sPop4	sPop5	sPop6	sPop7	Total
Africa	0	0	0	0	1	0	1	0	0	0	1	0	1	0	0	0	1	0	0	0	1
America	3	6	9	5	4	1	10	3	0	4	0	2	9	2	1	4	0	0	1	1	9
East Europe	8	6	14	3	5	0	8	0	1	3	0	0	4	0	4	5	1	0	0	0	10
France	11	17	28	6	11	21	38	6	8	7	15	8	44	4	3	5	12	8	11	2	45
Greece	3	1	4	2	2	0	4	0	1	0	0	0	1	0	2	0	0	0	0	0	2
Italy	19	25	44	12	23	22	57	3	21	6	11	3	44	2	16	4	19	4	1	1	47
Middle East	2	0	2	0	3	0	3	0	2	2	0	0	4	0	1	0	0	0	0	2	3
Near East	1	1	2	0	1	0	1	0	1	1	0	0	2	0	1	2	0	0	0	0	3
Center Europe	0	2	2	0	5	8	13	0	0	2	1	6	9	0	0	1	1	0	10	2	14
Portugal	10	19	29	12	0	7	19	6	5	0	9	0	20	4	9	0	0	11	0	0	24
Spain	12	8	20	21	3	5	29	22	8	2	6	0	38	23	6	2	3	8	1	0	43
ex-Yugoslavia	7	1	8	5	5	4	14	1	0	1	0	0	2	0	5	0	2	0	2	0	9
Undetermined	12	13	25	7	11	2	20	6	3	9	1	4	23	3	5	8	4	3	1	3	27
TOTAL	88	99	187	73	74	70	217	47	50	37	44	23	201	38	53	31	43	34	27	11	237
Total accessions (Q ≥ 0.78 + admixed according to the highest Q)
	K=2			K=3				K=5						K=7
	group1	group2	Total	group1	group2	group3	Total	group1	group2	group3	group4	group5	Total	sPop1	sPop2	sPop3	sPop4	sPop5	sPop6	sPop7	Total
Africa	1	1	2	0	1	1	2	0	0	1	1	0	2	0	0	1	1	0	0	0	2
America	11	11	22	5	15	2	22	3	6	5	0	8	22	3	1	10	6	0	1	1	22
East Europe	10	7	17	3	14	0	17	0	9	8	0	0	17	0	8	8	1	0	0	0	17
France	22	70	92	14	17	61	92	10	9	9	41	23	92	8	4	7	20	22	22	9	92
Greece	7	3	10	3	7	0	10	0	6	4	0	0	10	0	6	4	0	0	0	0	10
Italy	35	63	98	20	34	44	98	3	51	21	19	4	98	2	31	13	44	5	2	1	98
Middle East	4	0	4	0	4	0	4	0	2	2	0	0	4	0	2	0	0	0	0	2	4
Near East	2	1	3	0	3	0	3	0	1	2	0	0	3	0	1	2	0	0	0	0	3
Center Europe	0	25	25	0	6	19	25	0	0	2	2	21	25	0	0	1	2	0	20	2	25
Portugal	28	29	57	26	1	30	57	18	5	0	34	0	57	12	10	0	0	35	0	0	57
Spain	100	16	116	95	7	14	116	84	10	4	15	3	116	79	10	4	3	16	1	3	116
ex-Yugoslavia	11	3	14	5	5	4	14	1	11	1	0	1	14	0	10	0	2	0	2	0	14
Undetermined	29	32	61	18	36	7	61	13	6	25	6	11	61	8	7	23	5	6	2	10	61
TOTAL	260	261	521	189	150	182	521	132	116	84	118	71	521	112	90	73	84	84	50	28	521
% of admixed accessions
	K=2	K=3	K=5	K=7
France	0.304348	0.413043	0.478261	0.48913
Italy	0.44898	0.581633	0.44898	0.479592
Portugal	0.655172	0.333333	0.350877	0.421053
Spain	0.172414	0.25	0.327586	0.37069

## Sheet: core collections
Sub-population assignation integrating admixed (K=7)		Accession	md7a	md7b	md32a	md32b	zag62a	zag62b	zag79a	zag79b	eva2a	eva2b	isv2a	isv2b	vvs2a	vvs2b	md5a	md5b	md27a	md27b	md25a	md25b	md28a	md28b	isv4a	isv4b	isv3a	isv3b	Core 35 without rare alleles
sP1		AramonNoir	238	242	249	249	186	194	240	254	158	170	143	165	132	142	232	232	179	192	241	255	228	260	188	198	135	139
sP1		PuertoAlto	238	242	255	255	186	200	244	254	150	166	165	169	136	136	232	236	179	192	255	255	244	248	178	192	133	139
sP1		Xarello	238	242	249	255	186	186	240	244	164	172	165	165	132	142	234	238	179	187	239	255	236	258	178	188	139	145
sP1	admix	EmeraldRiesling	242	246	239	249	186	194	240	254	164	178	137	141	134	144	224	234	183	192	239	255	244	258	170	188	135	145
sP1	admix	Castelão	242	256	251	251	186	186	244	248	158	164	161	169	142	144	234	236	179	179	241	255	236	248	178	198	145	145
sP1	admix	Bobal	238	242	249	271	186	186	240	244	150	172	143	165	144	146	226	232	179	187	241	.	234	260	178	188	139	145
sP1	admix	ListánNegro	238	248	251	257	186	192	248	256	164	176	137	151	132	142	220	226	179	183	241	255	244	248	188	192	133	139
sP1	admix	Bermejuela	238	242	251	271	186	186	244	248	164	172	161	169	132	144	230	234	177	183	239	241	236	.	170	178	139	145
sP2		Mandilaria	238	248	261	261	194	200	248	248	138	150	.	165	144	144	224	238	177	177	241	255	248	258	178	192	133	145
sP2		TintoVelasco	232	252	251	251	198	202	234	248	166	176	165	169	132	132	230	236	177	183	239	239	248	260	170	198	139	145
sP2	admix	CarignanNoir	238	238	249	251	184	186	248	256	172	176	165	169	142	144	224	226	179	183	241	255	248	258	170	178	133	139
sP3		AhmeurbouAhmeur	238	248	251	255	190	202	244	254	150	150	165	169	134	146	230	236	181	192	255	.	248	254	.	194	133	139
sP3		BlackRose	248	252	255	271	184	186	254	254	150	158	143	165	134	150	236	238	183	192	249	255	244	244	188	192	133	139
sP3		Impero	242	248	271	271	184	186	236	252	150	158	141	165	136	148	230	236	177	177	241	249	234	244	178	188	133	139
sP3		Cereza	248	250	257	271	192	202	240	252	158	166	143	165	134	148	226	230	177	187	239	249	244	244	192	196	139	145
sP3	admix	Vivona378	246	250	239	271	194	202	246	252	158	178	141	143	134	148	226	234	177	192	249	255	.	244	196	198	133	139
sP3	admix	Delight	238	248	239	255	186	202	254	258	164	172	143	169	142	150	224	232	177	192	255	263	228	258	178	192	133	139
sP4		ClairetteMazel	238	246	239	263	186	202	248	256	150	162	141	141	132	142	234	244	179	183	241	249	218	236	178	178	133	139
sP4		LambruscoaFogliaFrastagliata	246	262	255	261	190	192	240	248	168	178	151	159	134	150	224	226	183	189	255	255	228	254	170	188	139	.
sP4		Terrano	246	248	249	271	190	192	236	248	150	158	141	143	134	154	224	226	187	187	241	255	218	234	170	170	139	141
sP4		VernacciadiOristano	248	262	251	255	192	198	248	256	150	168	159	165	132	154	230	244	179	192	241	249	234	236	178	198	135	145
sP4	admix	MalvoisiedeLasseraz	238	246	239	239	184	194	240	248	158	158	159	165	132	142	224	236	183	183	249	255	236	258	170	178	133	133
sP4	admix	AugustaLuise	242	246	239	271	186	192	246	252	178	178	151	165	134	136	226	234	177	192	239	255	234	244	192	198	141	145
sP4	admix	GiròNero	246	248	239	261	202	202	240	244	158	164	143	151	132	132	224	234	177	179	241	249	236	258	178	188	133	139
sP5		Mancin	238	238	239	255	186	192	244	248	166	166	151	159	138	156	230	236	173	187	239	255	248	268	170	170	131	139
sP5		Valdiguié	238	262	239	255	194	200	252	256	162	172	161	165	142	150	224	236	177	189	249	255	236	268	170	178	133	145
sP5		Pedral	238	262	239	251	184	194	244	248	170	178	151	165	150	156	224	224	179	183	239	263	228	254	170	188	133	139
sP5		Und33-DoctorJulio	242	250	239	255	186	192	248	256	.	158	151	165	138	150	220	236	187	187	.	249	234	.	170	178	145	145
sP5	admix	CabernetFranc	238	262	239	257	192	202	244	256	162	176	151	165	138	146	224	238	179	187	239	255	228	236	188	192	139	139
sP5	admix	Molar	238	256	255	271	186	192	242	258	158	176	141	161	132	150	224	236	179	187	239	249	234	248	170	178	133	145
sP5	admix	Cuelga	238	238	255	261	184	186	248	258	176	176	141	165	142	156	224	226	179	183	249	255	246	258	170	192	133	133
sP6	admix	Colombard	238	238	255	263	186	194	240	244	138	166	161	165	142	150	230	238	173	179	249	255	246	248	170	198	133	139
sP6	admix	MeslierSaint-François	238	238	271	271	186	194	234	244	158	158	143	161	132	132	230	232	173	177	239	241	228	234	178	198	139	145
sP6	admix	Parduca	238	242	261	271	186	186	242	248	150	158	143	161	132	150	224	230	177	187	241	249	234	258	170	178	133	139
sP7	admix	KhusaineBelyi	242	242	249	271	186	194	246	246	150	.	143	169	146	154	.	232	192	192	.	255	244	258	188	198	133	139
Sub-population assignation integrating admixed (K=7)		Accession	md7a	md7b	md32a	md32b	zag62a	zag62b	zag79a	zag79b	eva2a	eva2b	isv2a	isv2b	vvs2a	vvs2b	md5a	md5b	md27a	md27b	md25a	md25b	md28a	md28b	isv4a	isv4b	isv3a	isv3b	Core 63 (all alleles covered)
sP1		AramonNoir	238	242	249	249	186	194	240	254	158	170	143	165	132	142	232	232	179	192	241	255	228	260	188	198	135	139
sP1		Vital	238	238	251	255	186	186	244	250	176	178	165	169	144	150	220	238	179	192	241	255	248	248	178	192	133	145
sP1		Cañocazo	242	248	255	271	186	192	248	254	164	176	163	169	142	144	226	238	183	192	241	255	248	258	178	178	139	145
sP1		PampolatdeSagunto	238	238	239	255	184	186	244	256	158	164	135	169	142	150	224	232	179	181	255	263	244	258	178	192	133	139
sP1		PuertoAlto	238	242	255	255	186	200	244	254	150	166	165	169	136	136	232	236	179	192	255	255	244	248	178	192	133	139
sP1		Xarello	238	242	249	255	186	186	240	244	164	172	165	165	132	142	234	238	179	187	239	255	236	258	178	188	139	145
sP1	admix	EmeraldRiesling	242	246	239	249	186	194	240	254	164	178	137	141	134	144	224	234	183	192	241	255	244	258	170	188	135	145
sP1	admix	Castelão	242	256	251	251	186	186	244	248	158	164	161	169	142	144	234	236	179	179	241	255	236	248	178	198	145	145
sP1	admix	Bobal	238	242	249	271	186	186	240	244	150	172	143	165	144	146	226	232	179	187	241	267	234	260	178	188	139	145
sP1	admix	DeRey	246	254	239	239	180	202	246	248	148	158	133	165	124	132	226	226	183	183	241	241	218	244	170	186	137	139
sP1	admix	ListánNegro	238	248	251	257	186	192	248	256	164	176	137	151	132	142	220	226	179	183	241	255	244	248	188	192	133	139
sP1	admix	Bermejuela	238	242	251	271	186	186	244	248	164	172	161	169	132	144	230	234	177	183	239	241	236	264	170	178	139	145
sP1	admix	Pardillo	238	248	251	271	184	192	248	254	138	178	153	165	144	156	234	238	183	192	241	249	258	258	178	192	133	139
sP1	admix	Rey	238	242	251	271	186	194	234	244	158	164	143	161	142	150	224	238	183	192	249	255	244	262	178	188	139	149
sP2		CoarnaNeagra	246	248	255	273	186	198	244	248	152	176	141	167	136	142	234	234	177	183	241	249	244	244	170	194	133	133
sP2		Mandilaria	238	248	261	261	194	200	248	248	138	150	157	165	144	144	224	238	177	177	241	255	248	258	178	192	133	145
sP2		Savvatiano	244	248	251	257	194	200	234	248	176	176	141	165	140	144	224	226	183	192	241	249	236	258	184	192	139	139
sP2		MoraviaAgria	238	252	249	251	186	192	248	248	138	174	141	165	144	150	226	234	177	177	255	255	258	260	188	192	133	139
sP2		TintoVelasco	232	252	251	251	198	202	234	248	166	176	165	169	132	132	230	236	177	183	239	239	248	260	170	198	139	145
sP2		Dobričić	246	248	251	263	188	202	234	256	138	164	141	143	144	150	226	226	177	177	239	241	248	258	188	198	131	139
sP2	admix	CarignanNoir	238	238	249	251	184	186	248	256	172	176	165	169	142	144	224	226	179	183	241	255	248	258	170	178	133	139
sP2	admix	Cesanesed'Affile	248	256	239	261	194	198	242	248	158	176	143	161	132	150	224	234	181	187	241	263	234	244	188	192	139	151
sP2	admix	Tebrizi	238	244	243	271	200	200	240	248	150	176	143	165	136	136	232	236	183	187	239	241	258	260	192	194	139	145
sP2	admix	MalvasiaIstriana	238	238	255	271	186	186	234	252	138	168	161	165	142	142	220	238	177	177	255	255	254	278	192	198	133	139
sP3		AhmeurbouAhmeur	238	248	251	255	190	202	244	254	150	150	165	169	134	146	230	236	181	192	255	267	248	254	180	194	133	139
sP3		BlackRose	248	252	255	271	184	186	254	254	150	158	143	165	134	150	236	238	183	192	249	255	244	244	188	192	133	139
sP3		Heptakilo	238	250	249	271	186	202	244	254	158	160	141	155	148	152	224	230	177	192	245	249	244	244	170	196	133	139
sP3		Impero	242	248	271	271	184	186	236	252	150	158	141	165	136	148	230	236	177	177	241	249	234	244	178	188	133	139
sP3		Cereza	248	250	257	271	192	202	240	252	158	166	143	165	134	148	226	230	177	187	239	249	244	244	192	196	139	145
sP3	admix	Vivona378	246	250	239	271	194	202	246	252	158	178	141	143	134	148	226	234	177	192	249	255	226	244	196	198	133	139
sP3	admix	Delight	238	248	239	255	186	202	254	258	164	172	143	169	142	150	224	232	177	192	255	263	228	258	178	192	133	139
sP3	admix	Und19-Himoniático	238	248	249	249	186	198	240	244	158	172	141	169	132	148	230	234	177	179	239	245	244	244	190	196	133	133
sP3	admix	Und25-GreenSummer	242	242	249	271	186	186	246	254	158	160	165	169	126	146	222	234	192	192	249	255	234	258	182	198	139	139
sP4		ClairetteMazel	238	246	239	263	186	202	248	256	150	162	141	141	132	142	234	244	179	183	241	249	218	236	178	178	133	139
sP4		Dolcetto	246	254	261	271	202	202	246	248	162	166	141	143	138	142	232	244	177	192	239	255	228	234	178	188	133	145
sP4		LambruscoaFogliaFrastagliata	246	262	255	261	190	192	240	248	168	178	151	159	134	150	224	226	183	189	255	255	228	254	170	188	139	147
sP4		PicolitNero	238	262	239	263	192	194	246	248	158	162	141	145	134	150	230	244	177	192	255	255	236	264	170	188	133	141
sP4		Terrano	246	248	249	271	190	192	236	248	150	158	141	143	134	154	224	226	187	187	241	255	218	234	170	170	139	141
sP4		VernacciadiOristano	248	262	251	255	192	198	248	256	150	168	159	165	132	154	230	244	179	192	241	249	234	236	178	198	135	145
sP4	admix	MalvoisiedeLasseraz	238	246	239	239	184	194	240	248	158	158	159	165	132	142	224	236	183	183	249	255	236	258	170	178	133	133
sP4	admix	Rossignola	238	246	255	271	192	202	248	248	138	178	159	169	150	154	232	234	183	187	257	263	246	258	188	198	139	145
sP4	admix	AugustaLuise	242	246	239	271	186	192	246	252	178	178	151	165	134	136	226	234	177	192	239	255	234	244	192	198	141	145
sP4	admix	GiròNero	246	248	239	261	202	202	240	244	158	164	143	151	132	132	224	234	177	179	241	249	236	258	178	188	133	139
sP5		Mancin	238	238	239	255	186	192	244	248	166	166	151	159	138	156	230	236	173	187	239	255	248	268	170	170	131	139
sP5		Valdiguié	238	262	239	255	194	200	252	256	162	172	161	165	142	150	224	236	177	189	249	255	236	268	170	178	133	145
sP5		Amaral	238	262	239	239	192	194	242	244	162	184	141	141	134	142	224	230	179	187	255	259	236	268	178	196	131	133
sP5		Pedral	238	262	239	251	184	194	244	248	170	178	151	165	150	156	224	224	179	183	239	263	228	254	170	188	133	139
sP5		Und33-DoctorJulio	242	250	239	255	186	192	248	256	148	158	151	165	138	150	220	236	187	187	243	249	234	238	170	178	145	145
sP5	admix	CabernetFranc	238	262	239	257	192	202	244	256	162	176	151	165	138	146	224	238	179	187	239	255	228	236	188	192	139	139
sP5	admix	Esganoso	238	238	239	251	186	192	234	244	166	182	165	165	132	150	224	234	179	179	249	249	234	244	170	178	133	139
sP5	admix	Molar	238	256	255	271	186	192	242	258	158	176	141	161	132	150	224	236	179	187	239	249	234	248	170	178	133	145
sP5	admix	Rabigato	238	238	251	255	184	194	240	248	158	172	137	161	132	132	220	230	183	187	241	241	252	254	188	194	133	139
sP5	admix	TintoCão	238	262	249	271	184	192	244	248	166	172	137	137	132	132	230	232	179	183	241	241	254	266	188	198	131	139
sP5	admix	Cuelga	238	238	255	261	184	186	248	258	176	176	141	165	142	156	224	226	179	183	249	255	246	258	170	192	133	133
sP5	admix	Und14-RabodeOvelha	238	242	259	271	186	194	248	254	164	172	159	165	150	150	230	236	183	192	255	271	228	260	178	192	139	145
sP5	admix	Und24-DoñaEmilia	238	260	239	249	192	200	244	244	148	176	165	165	138	150	220	230	185	187	243	249	234	238	170	178	133	139
sP6	admix	Colombard	238	238	255	263	186	194	240	244	138	166	161	165	142	150	230	238	173	179	249	255	246	248	170	198	133	139
sP6	admix	MeslierSaint-François	238	238	271	271	186	194	234	244	158	158	143	161	132	132	230	232	173	177	239	241	228	234	178	198	139	145
sP6	admix	Welschriesling	246	256	239	271	192	194	248	248	150	168	151	161	134	150	224	236	183	187	255	269	246	258	170	170	139	139
sP6	admix	Parduca	238	242	261	271	186	186	242	248	150	158	143	161	132	150	224	230	177	187	241	249	234	258	170	178	133	139
sP7	admix	Dabouki	246	248	249	271	186	202	244	244	158	160	169	175	134	150	232	234	177	181	241	245	258	258	178	188	133	139
sP7	admix	KhusaineBelyi	242	242	249	271	186	194	246	246	150	160	143	169	146	154	222	232	192	192	245	255	244	258	188	198	133	139
sP7	admix	Und8-Patricia	234	246	239	251	190	202	240	244	158	158	121	165	132	150	230	234	177	197	249	255	226	236	170	192	131	145
